# Supplementary material for: Emerging Mutations in Nsp1 of SARS-CoV-2 and Their Effect on the Structural Stability
Source: Pathogens. 2021 Oct 6;10(10):1285. doi: 10.3390/pathogens10101285 (PMC8539063; doi:10.3390/pathogens10101285)
Supplement: Supplementary file 1 [file pathogens-10-01285-s001.zip]

Archive with 1 entries (1 files):
- pathogens-1336058-supplementary.xlsx
