# Supplementary material for: Emerging Mutations in Nsp1 of SARS-CoV-2 and Their Effect on the Structural Stability
Source: Pathogens. 2021 Oct 6;10(10):1285. doi: 10.3390/pathogens10101285 (PMC8539063; doi:10.3390/pathogens10101285)
Supplement: Supplementary file 1 [file pathogens-10-01285-s001.zip › pathogens-1336058-supplementary.xlsx]

## Sheet: Sheet1
Accession	Protein	Strain	WildtypeAA	Position	MutatedAA	Frequency	Mutation	Prediction Outcome: kcal/mol	Stability	kcal.mol-1.K-1	Flexibility
EPI_ISL_423012	NSP1	hCoV-19/USA/WA-UW-1588/2020	M	1	L	2	M1L	0.866	Stabilizing	-1.061	Decrease
EPI_ISL_626567	NSP1	hCoV-19/Mongolia/3622/2020	M	1	R	2	M1R	-0.113	Destabilizing	0.465	Increase
EPI_ISL_600463	NSP1	hCoV-19/Bangladesh/G-119/2020	M	1	W	1	M1W	1.362	Stabilizing	-2.026	Decrease
EPI_ISL_438611	NSP1	hCoV-19/England/CAMB-82033/2020	E	2	D	28	E2D	0.027	Stabilizing	0.209	Increase
EPI_ISL_690725	NSP1	hCoV-19/Japan/PG-2591/2020	E	2	K	15	E2K	0.706	Stabilizing	-0.228	Decrease
EPI_ISL_589717	NSP1	hCoV-19/England/MILK-9F1968/2020	E	2	V	1	E2V	-0.117	Destabilizing	0.021	Increase
EPI_ISL_413695	NSP1	hCoV-19/China/WF0006/2020	E	2	G	12	E2G	-0.174	Destabilizing	0.293	Increase
EPI_ISL_470866	NSP1	hCoV-19/Australia/WA49/2020	E	2	N	1	E2N	-0.095	Destabilizing	-0.093	Decrease
EPI_ISL_600463	NSP1	hCoV-19/Bangladesh/G-119/2020	E	2	R	1	E2R	0.488	Stabilizing	-0.084	Decrease
EPI_ISL_644198	NSP1	hCoV-19/USA/TX-DSHS-1257/2020	E	2	A	1	E2A	-0.142	Destabilizing	0.238	Increase
EPI_ISL_467463	NSP1	hCoV-19/South Africa/KRISP-0099/2020	S	3	I	3	S3I	0.824	Stabilizing	0.039	Increase
EPI_ISL_496850	NSP1	hCoV-19/Panama/336440/2020	S	3	G	20	S3G	0.356	Stabilizing	-0.022	Decrease
EPI_ISL_413695	NSP1	hCoV-19/China/WF0006/2020	S	3	E	6	S3E	0.346	Stabilizing	0.041	Increase
EPI_ISL_429983	NSP1	hCoV-19/USA/VA-DCLS-0086/2020	S	3	R	2	S3R	0.456	Stabilizing	-0.011	Decrease
EPI_ISL_515434	NSP1	hCoV-19/USA/NV-NSPHL-A0176/2020	S	3	N	2	S3N	0.35	Stabilizing	0.017	Increase
EPI_ISL_600463	NSP1	hCoV-19/Bangladesh/G-119/2020	S	3	A	1	S3A	0.665	Stabilizing	-0.012	Decrease
EPI_ISL_413695	NSP1	hCoV-19/China/WF0006/2020	L	4	P	9	L4P	0.175	Stabilizing	-0.166	Decrease
EPI_ISL_653180	NSP1	hCoV-19/USA/FL-BPHL-2027/2020	L	4	F	6	L4F	-0.216	Destabilizing	-0.053	Decrease
EPI_ISL_422853	NSP1	hCoV-19/Netherlands/NA_93/2020	L	4	I	4	L4I	0.193	Stabilizing	-0.016	Decrease
EPI_ISL_413695	NSP1	hCoV-19/China/WF0006/2020	V	5	C	7	V5C	-0.166	Destabilizing	-0.157	Decrease
EPI_ISL_570045	NSP1	hCoV-19/USA/WA-UW-4127/2020	V	5	A	5	V5A	0.026	Stabilizing	-0.18	Decrease
EPI_ISL_525470	NSP1	hCoV-19/Dominican Republic/ICGEB_UNIBE032.8/2020	V	5	F	3	V5F	-0.219	Destabilizing	-0.146	Decrease
EPI_ISL_441558	NSP1	hCoV-19/England/CAMB-7CC83/2020	V	5	I	6	V5I	0.249	Stabilizing	-0.207	Decrease
EPI_ISL_600463	NSP1	hCoV-19/Bangladesh/G-119/2020	V	5	S	1	V5S	-0.352	Destabilizing	-0.166	Decrease
EPI_ISL_418068	NSP1	hCoV-19/USA/WA-UW283/2020	P	6	S	9	P6S	0.227	Stabilizing	-0.46	Decrease
EPI_ISL_443946	NSP1	hCoV-19/England/BRIS-124D77/2020	P	6	L	31	P6L	1.27	Stabilizing	-0.856	Decrease
EPI_ISL_525470	NSP1	hCoV-19/Dominican Republic/ICGEB_UNIBE032.8/2020	P	6	T	2	P6T	0.526	Stabilizing	-0.304	Decrease
EPI_ISL_729932	NSP1	hCoV-19/Nigeria/FC-CV247/2020	P	6	H	2	P6H	0.852	Stabilizing	-0.73	Decrease
EPI_ISL_434709	NSP1	hCoV-19/Myanmar/NIH-4385/2020	G	7	D	17	G7D	-1.134	Destabilizing	0.079	Increase
EPI_ISL_413695	NSP1	hCoV-19/China/WF0006/2020	G	7	W	6	G7W	0.535	Stabilizing	-0.415	Decrease
EPI_ISL_418068	NSP1	hCoV-19/USA/WA-UW283/2020	G	7	A	2	G7A	-0.86	Destabilizing	-0.149	Decrease
EPI_ISL_416366	NSP1	hCoV-19/Shanghai/SH0059/2020	G	7	V	9	G7V	-0.694	Destabilizing	0.138	Increase
EPI_ISL_499763	NSP1	hCoV-19/England/LIVE-A69F2/2020	G	7	C	8	G7C	-0.045	Destabilizing	-0.638	Decrease
EPI_ISL_484768	NSP1	hCoV-19/USA/MI-UM-2006S000944/2020	G	7	S	4	G7S	-0.992	Destabilizing	-0.116	Decrease
EPI_ISL_640223	NSP1	hCoV-19/Germany/BW-MVZ-LS-05/2020	F	8	L	4	F8L	-0.432	Destabilizing	0.251	Increase
EPI_ISL_426062	NSP1	hCoV-19/USA/ID-UW-2198/2020	F	8	V	6	F8V	-0.922	Destabilizing	0.494	Increase
EPI_ISL_688758	NSP1	hCoV-19/Japan/PG-5633/2020	F	8	S	2	F8S	-0.946	Destabilizing	0.292	Increase
EPI_ISL_484424	NSP1	hCoV-19/England/PORT-2D184A/2020	F	8	C	4	F8C	-0.07	Destabilizing	0.271	Increase
EPI_ISL_694310	NSP1	hCoV-19/USA/AZ-TG306001/2020	N	9	C	1	N9C	0.355	Stabilizing	0.032	Increase
EPI_ISL_611494	NSP1	hCoV-19/USA/UT-UPHL-201003601/2020	N	9	S	3	N9S	-0.244	Destabilizing	-0.047	Decrease
EPI_ISL_413695	NSP1	hCoV-19/China/WF0006/2020	N	9	Q	6	N9Q	-0.295	Destabilizing	0.027	Increase
EPI_ISL_539280	NSP1	hCoV-19/Spain/VC-IBV-98003485/2020	N	9	K	1	N9K	0.948	Stabilizing	-0.665	Decrease
EPI_ISL_525470	NSP1	hCoV-19/Dominican Republic/ICGEB_UNIBE032.8/2020	N	9	T	3	N9T	0.059	Stabilizing	-0.009	Decrease
EPI_ISL_443220	NSP1	hCoV-19/Singapore/128/2020	N	9	Y	1	N9Y	0.104	Stabilizing	-0.435	Decrease
EPI_ISL_413695	NSP1	hCoV-19/China/WF0006/2020	E	10	R	7	E10R	0.1	Stabilizing	0.111	Increase
EPI_ISL_489351	NSP1	hCoV-19/Northern Ireland/NIRE-FD130/2020	E	10	K	10	E10K	0.101	Stabilizing	0.035	Increase
EPI_ISL_528796	NSP1	hCoV-19/England/BHRT-24B36E2/2020	E	10	G	1	E10G	0.102	Stabilizing	0.051	Increase
EPI_ISL_424216	NSP1	hCoV-19/USA/WA-UW-1690/2020	E	10	D	1	E10D	0.103	Stabilizing	-0.089	Decrease
EPI_ISL_694310	NSP1	hCoV-19/USA/AZ-TG306001/2020	K	11	N	1	K11N	-0.005	Destabilizing	0.026	Increase
EPI_ISL_413695	NSP1	hCoV-19/China/WF0006/2020	K	11	E	8	K11E	-0.391	Destabilizing	0.002	Increase
EPI_ISL_669605	NSP1	hCoV-19/Denmark/DCGC-10771/2020	K	11	R	2	K11R	-0.203	Destabilizing	0.005	Increase
EPI_ISL_694310	NSP1	hCoV-19/USA/AZ-TG306001/2020	T	12	L	1	T12L	0.879	Stabilizing	-0.131	Decrease
EPI_ISL_684482	NSP1	hCoV-19/Japan/PG-0872/2020	T	12	I	65	T12I	0.879	Stabilizing	-0.242	Decrease
EPI_ISL_637102	NSP1	hCoV-19/Iran/Q111/2020	T	12	N	3	T12N	0.096	Stabilizing	-0.008	Decrease
EPI_ISL_600463	NSP1	hCoV-19/Bangladesh/G-119/2020	T	12	H	1	T12H	0.018	Stabilizing	-0.045	Decrease
EPI_ISL_694310	NSP1	hCoV-19/USA/AZ-TG306001/2020	H	13	N	1	H13N	0.154	Stabilizing	0.732	Increase
EPI_ISL_637102	NSP1	hCoV-19/Iran/Q111/2020	H	13	T	3	H13T	-0.3	Destabilizing	0.600	Increase
EPI_ISL_708634	NSP1	hCoV-19/USA/TX-DSHS-1683/2020	H	13	R	1	H13R	-0.429	Destabilizing	0.845	Increase
EPI_ISL_465337	NSP1	hCoV-19/England/20172030604/2020	H	13	Q	1	H13Q	-0.142	Destabilizing	0.449	Increase
EPI_ISL_434827	NSP1	hCoV-19/USA/TX-HMH0127/2020	H	13	Y	8	H13Y	0.726	Stabilizing	0.130	Increase
EPI_ISL_678818	NSP1	hCoV-19/England/204881298/2020	H	13	L	1	H13L	0.273	Stabilizing	0.366	Increase
EPI_ISL_694310	NSP1	hCoV-19/USA/AZ-TG306001/2020	V	14	S	2	V14S	-0.644	Destabilizing	0.118	Increase
EPI_ISL_637102	NSP1	hCoV-19/Iran/Q111/2020	V	14	R	2	V14R	-0.231	Destabilizing	0.168	Increase
EPI_ISL_571936	NSP1	hCoV-19/USA/IN-QDX-1188/2020	V	14	I	4	V14I	0.318	Stabilizing	-0.113	Decrease
EPI_ISL_465337	NSP1	hCoV-19/England/20172030604/2020	V	14	F	1	V14F	-0.272	Destabilizing	0.162	Increase
EPI_ISL_444689	NSP1	hCoV-19/USA/NY-NYUMC572/2020	V	14	A	2	V14A	-0.669	Destabilizing	0.094	Increase
EPI_ISL_453531	NSP1	hCoV-19/England/NORT-28A3C7/2020	Q	15	L	4	Q15L	0.41	Stabilizing	0.399	Increase
EPI_ISL_637102	NSP1	hCoV-19/Iran/Q111/2020	Q	15	P	2	Q15P	-0.379	Destabilizing	0.678	Increase
EPI_ISL_633848	NSP1	hCoV-19/England/QEUH-AD0C0B/2020	Q	15	K	1	Q15K	-0.426	Destabilizing	0.231	Increase
EPI_ISL_465337	NSP1	hCoV-19/England/20172030604/2020	Q	15	A	1	Q15A	-0.644	Destabilizing	0.697	Increase
EPI_ISL_530872	NSP1	hCoV-19/England/QEUH-96C35B/2020	Q	15	R	9	Q15R	-0.219	Destabilizing	0.365	Increase
EPI_ISL_600463	NSP1	hCoV-19/Bangladesh/G-119/2020	Q	15	N	1	Q15N	-0.562	Destabilizing	0.426	Increase
EPI_ISL_442117	NSP1	hCoV-19/England/CAMB-7B8DB/2020	L	16	F	20	L16F	1.263	Stabilizing	-0.411	Decrease
EPI_ISL_637102	NSP1	hCoV-19/Iran/Q111/2020	L	16	T	48	L16T	-1.030	Destabilizing	0.279	Increase
EPI_ISL_417919	NSP1	hCoV-19/Malaysia/186197/2020	L	16	R	4	L16R	0.776	Stabilizing	-0.386	Decrease
EPI_ISL_465337	NSP1	hCoV-19/England/20172030604/2020	L	16	C	1	L16C	0.097	Stabilizing	0.270	Increase
EPI_ISL_437536	NSP1	hCoV-19/India/WB-S1/2020	L	16	P	4	L16P	-1.614	Destabilizing	0.371	Increase
EPI_ISL_600463	NSP1	hCoV-19/Bangladesh/G-119/2020	L	16	S	1	L16S	-2.089	Destabilizing	0.448	Increase
EPI_ISL_676539	NSP1	hCoV-19/Sweden/20-53378/2020	L	16	I	1	L16I	0.599	Stabilizing	0.134	Increase
EPI_ISL_463393	NSP1	hCoV-19/USA/WA-S903/2020	L	16	V	1	L16V	-0.011	Destabilizing	0.227	Increase
EPI_ISL_422347	NSP1	hCoV-19/Wales/PHWC-26101/2020	S	17	I	34	S17I	1.682	Stabilizing	-0.488	Decrease
EPI_ISL_551348	NSP1	hCoV-19/England/ALDP-95232B/2020	S	17	N	10	S17N	-0.044	Destabilizing	-0.057	Decrease
EPI_ISL_492862	NSP1	hCoV-19/England/LOND-124C62F/2020	S	17	A	46	S17A	0.425	Stabilizing	-0.108	Decrease
EPI_ISL_723115	NSP1	hCoV-19/Germany/BW-UKT-a022/2020	S	17	C	24	S17C	0.555	Stabilizing	-0.177	Decrease
EPI_ISL_637102	NSP1	hCoV-19/Iran/Q111/2020	S	17	Q	2	S17Q	0.686	Stabilizing	-0.407	Decrease
EPI_ISL_465337	NSP1	hCoV-19/England/20172030604/2020	S	17	F	1	S17F	0.673	Stabilizing	-0.539	Decrease
EPI_ISL_540965	NSP1	hCoV-19/Peru/LIM-UPCH-0087/2020	S	17	R	1	S17R	1.209	Stabilizing	-0.356	Decrease
EPI_ISL_600463	NSP1	hCoV-19/Bangladesh/G-119/2020	S	17	V	1	S17V	1.572	Stabilizing	-0.478	Decrease
EPI_ISL_465770	NSP1	hCoV-19/England/20124001004/2020	S	17	T	1	S17T	1.294	Stabilizing	-0.388	Decrease
EPI_ISL_637102	NSP1	hCoV-19/Iran/Q111/2020	L	18	F	6	L18F	0.496	Stabilizing	-0.606	Decrease
EPI_ISL_465337	NSP1	hCoV-19/England/20172030604/2020	L	18	T	1	L18T	-1.940	Destabilizing	0.283	Increase
EPI_ISL_628702	NSP1	hCoV-19/USA/TX-DSHS-1060/2020	L	18	M	1	L18M	0.836	Stabilizing	-0.219	Decrease
EPI_ISL_417919	NSP1	hCoV-19/Malaysia/186197/2020	L	18	C	2	L18C	-0.288	Destabilizing	0.217	Increase
EPI_ISL_559721	NSP1	hCoV-19/England/MILK-468D74/2020	L	18	V	1	L18V	0.106	Stabilizing	0.023	Increase
EPI_ISL_465770	NSP1	hCoV-19/England/20124001004/2020	L	18	R	1	L18R	0.163	Stabilizing	-0.576	Decrease
EPI_ISL_463893	NSP1	hCoV-19/Bosnia and Herzegovina/03_Tuzla/2020	P	19	T	1	P19T	-0.8	Destabilizing	-0.221	Decrease
EPI_ISL_492862	NSP1	hCoV-19/England/LOND-124C62F/2020	P	19	C	46	P19C	1.359	Stabilizing	-0.284	Decrease
EPI_ISL_637102	NSP1	hCoV-19/Iran/Q111/2020	P	19	A	3	P19A	-0.979	Destabilizing	-0.019	Decrease
EPI_ISL_465337	NSP1	hCoV-19/England/20172030604/2020	P	19	G	1	P19G	-0.25	Destabilizing	0.266	Increase
EPI_ISL_417919	NSP1	hCoV-19/Malaysia/186197/2020	P	19	S	8	P19S	-0.450	Destabilizing	-0.157	Decrease
EPI_ISL_498244	NSP1	hCoV-19/Senegal/57503/2020	P	19	R	2	P19R	1.934	Stabilizing	-1.962	Decrease
EPI_ISL_600463	NSP1	hCoV-19/Bangladesh/G-119/2020	P	19	L	1	P19L	1.188	Stabilizing	-0.539	Decrease
EPI_ISL_463893	NSP1	hCoV-19/Bosnia and Herzegovina/03_Tuzla/2020	V	20	A	1	V20A	-1.201	Destabilizing	0.588	Increase
EPI_ISL_465337	NSP1	hCoV-19/England/20172030604/2020	V	20	S	1	V20S	-1.889	Destabilizing	0.449	Increase
EPI_ISL_679048	NSP1	hCoV-19/England/BIRM-6A392/2020	V	20	I	1	V20I	0.827	Stabilizing	-0.174	Decrease
EPI_ISL_722179	NSP1	hCoV-19/India/MH-NCCS-NR-15431/2020	V	20	C	2	V20C	-0.736	Destabilizing	0.096	Increase
EPI_ISL_600463	NSP1	hCoV-19/Bangladesh/G-119/2020	V	20	F	1	V20F	-0.390	Destabilizing	-1.009	Decrease
EPI_ISL_706447	NSP1	hCoV-19/Wales/PHWC-49012C/2020	V	20	G	1	V20G	-2.067	Destabilizing	1.035	Increase
EPI_ISL_465770	NSP1	hCoV-19/England/20124001004/2020	V	20	T	1	V20T	-0.677	Destabilizing	0.252	Increase
EPI_ISL_423012	NSP1	hCoV-19/USA/WA-UW-1588/2020	L	21	S	2	L21S	-3.225	Destabilizing	0.570	Increase
EPI_ISL_492862	NSP1	hCoV-19/England/LOND-124C62F/2020	L	21	H	46	L21H	0.035	Stabilizing	-0.267	Decrease
EPI_ISL_470866	NSP1	hCoV-19/Australia/WA49/2020	L	21	R	2	L21R	0.780	Stabilizing	-0.336	Decrease
EPI_ISL_722179	NSP1	hCoV-19/India/MH-NCCS-NR-15431/2020	L	21	F	1	L21F	0.405	Stabilizing	-0.603	Decrease
EPI_ISL_500926	NSP1	hCoV-19/Switzerland/BE-ETHZ-190066/2020	L	21	V	1	L21V	-0.356	Destabilizing	0.136	Increase
EPI_ISL_600463	NSP1	hCoV-19/Bangladesh/G-119/2020	L	21	Y	1	L21Y	0.039	Stabilizing	-0.520	Decrease
EPI_ISL_465770	NSP1	hCoV-19/England/20124001004/2020	L	21	Q	1	L21Q	0.046	Stabilizing	0.039	Increase
EPI_ISL_463893	NSP1	hCoV-19/Bosnia and Herzegovina/03_Tuzla/2020	Q	22	C	1	Q22C	-0.098	Destabilizing	0.064	Increase
EPI_ISL_560626	NSP1	hCoV-19/France/GES-8786/2020	Q	22	H	2	Q22H	-0.090	Destabilizing	0.003	Increase
EPI_ISL_644804	NSP1	hCoV-19/Zimbabwe/ZW-6993/2020	Q	22	K	2	Q22K	-0.277	Destabilizing	-0.022	Decrease
EPI_ISL_728352	NSP1	hCoV-19/Morocco/FMP-25/2020	Q	22	E	2	Q22E	-0.311	Destabilizing	0.081	Increase
EPI_ISL_470866	NSP1	hCoV-19/Australia/WA49/2020	Q	22	M	1	Q22M	0.254	Stabilizing	-0.034	Decrease
EPI_ISL_413695	NSP1	hCoV-19/China/WF0006/2020	Q	22	N	1	Q22N	-0.115	Destabilizing	0.246	Increase
EPI_ISL_450510	NSP1	hCoV-19/Lebanon/S3_760/2020	Q	22	R	4	Q22R	-0.098	Destabilizing	0.190	Increase
EPI_ISL_722179	NSP1	hCoV-19/India/MH-NCCS-NR-15431/2020	Q	22	T	1	Q22T	-0.310	Destabilizing	0.394	Increase
EPI_ISL_572054	NSP1	hCoV-19/USA/AR-QDX-1315/2020	Q	22	P	2	Q22P	0.209	Stabilizing	0.089	Increase
EPI_ISL_413695	NSP1	hCoV-19/China/WF0006/2020	V	23	T	45	V23T	-1.498	Destabilizing	0.331	Increase
EPI_ISL_684823	NSP1	hCoV-19/Japan/PG-1213/2020	V	23	I	6	V23I	0.885	Stabilizing	-0.399	Decrease
EPI_ISL_470866	NSP1	hCoV-19/Australia/WA49/2020	V	23	L	1	V23L	0.498	Stabilizing	-0.040	Decrease
EPI_ISL_465337	NSP1	hCoV-19/England/20172030604/2020	V	23	A	5	V23A	-0.712	Destabilizing	0.482	Increase
EPI_ISL_417347	NSP1	hCoV-19/USA/WA-UW198/2020	V	23	F	3	V23F	0.661	Stabilizing	-0.543	Decrease
EPI_ISL_722179	NSP1	hCoV-19/India/MH-NCCS-NR-15431/2020	V	23	G	1	V23G	-2.281	Destabilizing	1.013	Increase
EPI_ISL_424185	NSP1	hCoV-19/USA/UN-UW-1486/2020	V	23	D	1	V23D	-0.88	Destabilizing	0.302	Increase
EPI_ISL_679344	NSP1	hCoV-19/England/EXET-139DE8/2020	R	24	C	1122	R24C	-0.218	Destabilizing	0.158	Increase
EPI_ISL_463893	NSP1	hCoV-19/Bosnia and Herzegovina/03_Tuzla/2020	R	24	H	5	R24H	0.055	Stabilizing	-0.074	Decrease
EPI_ISL_516965	NSP1	hCoV-19/India/UP-NBRI-N36-TDV771/2020	R	24	S	18	R24S	0.101	Stabilizing	0.258	Increase
EPI_ISL_470866	NSP1	hCoV-19/Australia/WA49/2020	R	24	E	1	R24E	-0.050	Destabilizing	0.288	Increase
EPI_ISL_424185	NSP1	hCoV-19/USA/UN-UW-1486/2020	R	24	V	2	R24V	0.499	Stabilizing	0.298	Increase
EPI_ISL_600463	NSP1	hCoV-19/Bangladesh/G-119/2020	R	24	A	1	R24A	-0.177	Destabilizing	0.284	Increase
EPI_ISL_463893	NSP1	hCoV-19/Bosnia and Herzegovina/03_Tuzla/2020	D	25	Q	1	D25Q	0.578	Stabilizing	-0.131	Decrease
EPI_ISL_454210	NSP1	hCoV-19/Portugal/PT0486/2020	D	25	G	7	D25G	-0.615	Destabilizing	0.284	Increase
EPI_ISL_524660	NSP1	hCoV-19/England/LOND-12603B5/2020	D	25	N	6	D25N	0.196	Stabilizing	-0.010	Decrease
EPI_ISL_413695	NSP1	hCoV-19/China/WF0006/2020	D	25	P	1	D25P	0.062	Stabilizing	0.154	Increase
EPI_ISL_592748	NSP1	hCoV-19/Australia/VIC15093/2020	D	25	R	1	D25R	-0.101	Destabilizing	-0.075	Decrease
EPI_ISL_465337	NSP1	hCoV-19/England/20172030604/2020	D	25	T	5	D25T	-0.421	Destabilizing	0.110	Increase
EPI_ISL_620120	NSP1	hCoV-19/Denmark/DCGC-6217/2020	D	25	Y	17	D25Y	0.35	Stabilizing	-0.077	Decrease
EPI_ISL_413695	NSP1	hCoV-19/China/WF0006/2020	V	26	T	2	V26T	-0.852	Destabilizing	0.038	Increase
EPI_ISL_605928	NSP1	hCoV-19/Gabon/297GAB/2020	V	26	C	2	V26C	-1.104	Destabilizing	0.186	Increase
EPI_ISL_592748	NSP1	hCoV-19/Australia/VIC15093/2020	V	26	D	1	V26D	-1.853	Destabilizing	0.455	Increase
EPI_ISL_465337	NSP1	hCoV-19/England/20172030604/2020	V	26	W	4	V26W	-0.145	Destabilizing	-0.511	Decrease
EPI_ISL_668403	NSP1	hCoV-19/Norway/4751/2020	V	26	G	1	V26G	-1.626	Destabilizing	0.416	Increase
EPI_ISL_520711	NSP1	hCoV-19/United Arab Emirates/L3300054450/2020	V	26	A	1	V26A	-0.845	Destabilizing	0.257	Increase
EPI_ISL_534349	NSP1	hCoV-19/Russia/CRIE166582/2020	V	26	M	1	V26M	0.246	Stabilizing	-0.145	Decrease
EPI_ISL_523784	NSP1	hCoV-19/Netherlands/ZH-EMC-446/2020	L	27	I	18	L27I	0.09	Stabilizing	0.279	Increase
EPI_ISL_638326	NSP1	hCoV-19/England/CAMB-1B767E/2020	L	27	F	105	L27F	-0.282	Destabilizing	-0.066	Decrease
EPI_ISL_487318	NSP1	hCoV-19/South Africa/KRISP-0367/2020	L	27	P	1	L27P	0.049	Stabilizing	0.360	Increase
EPI_ISL_413695	NSP1	hCoV-19/China/WF0006/2020	L	27	Q	1	L27Q	-0.103	Destabilizing	0.166	Increase
EPI_ISL_592748	NSP1	hCoV-19/Australia/VIC15093/2020	L	27	V	1	L27V	-0.254	Destabilizing	0.064	Increase
EPI_ISL_600463	NSP1	hCoV-19/Bangladesh/G-119/2020	L	27	S	1	L27S	-0.288	Destabilizing	0.197	Increase
EPI_ISL_426521	NSP1	hCoV-19/USA/AZ-TG269238/2020	L	27	R	2	L27R	-0.156	Destabilizing	-0.030	Decrease
EPI_ISL_732209	NSP1	hCoV-19/Portugal/PT1986/2020	L	27	H	1	L27H	0.000	Stabilizing	0.295	Increase
EPI_ISL_493549	NSP1	hCoV-19/England/NOTT-112811/2020	V	28	I	45	V28I	0.095	Stabilizing	-0.237	Decrease
EPI_ISL_605928	NSP1	hCoV-19/Gabon/297GAB/2020	V	28	M	1	V28M	-0.117	Destabilizing	0.112	Increase
EPI_ISL_413695	NSP1	hCoV-19/China/WF0006/2020	V	28	F	1	V28F	-0.143	Destabilizing	-0.036	Decrease
EPI_ISL_637617	NSP1	hCoV-19/England/LIVE-DAF8B3/2020	V	28	A	12	V28A	-0.706	Destabilizing	0.198	Increase
EPI_ISL_465337	NSP1	hCoV-19/England/20172030604/2020	V	28	W	4	V28W	-0.453	Destabilizing	-0.252	Decrease
EPI_ISL_600463	NSP1	hCoV-19/Bangladesh/G-119/2020	V	28	Y	1	V28Y	0.301	Stabilizing	-0.079	Decrease
EPI_ISL_522627	NSP1	hCoV-19/Australia/TAS174/2020	V	28	L	2	V28L	-0.274	Destabilizing	-0.029	Decrease
EPI_ISL_475589	NSP1	hCoV-19/USA/CA-CSMC113/2020	V	28	E	1	V28E	-0.299	Destabilizing	0.041	Increase
EPI_ISL_527965	NSP1	hCoV-19/Switzerland/BS-UHB-42183102/2020	R	29	H	11	R29H	-0.555	Destabilizing	0.264	Increase
EPI_ISL_605928	NSP1	hCoV-19/Gabon/297GAB/2020	R	29	K	1	R29K	-0.214	Destabilizing	0.401	Increase
EPI_ISL_469425	NSP1	hCoV-19/England/BRIS-12C2AD/2020	R	29	C	10	R29C	-0.706	Destabilizing	0.538	Increase
EPI_ISL_413695	NSP1	hCoV-19/China/WF0006/2020	R	29	A	1	R29A	-0.268	Destabilizing	0.828	Increase
EPI_ISL_551240	NSP1	hCoV-19/England/MILK-9A9E60/2020	R	29	G	1	R29G	-1.075	Destabilizing	1.106	Increase
EPI_ISL_600463	NSP1	hCoV-19/Bangladesh/G-119/2020	R	29	V	1	R29V	-0.395	Destabilizing	0.461	Increase
EPI_ISL_538033	NSP1	hCoV-19/Spain/VC-IBV-98003097/2020	R	29	S	1	R29S	-1.495	Destabilizing	0.593	Increase
EPI_ISL_600463	NSP1	hCoV-19/Bangladesh/G-119/2020	G	30	A	38	G30A	-0.594	Destabilizing	0.137	Increase
EPI_ISL_416444	NSP1	hCoV-19/USA/WA-UW88/2020	G	30	D	44	G30D	0.861	Stabilizing	0.047	Increase
EPI_ISL_413695	NSP1	hCoV-19/China/WF0006/2020	G	30	C	3	G30C	0.03	Stabilizing	-0.274	Decrease
EPI_ISL_605928	NSP1	hCoV-19/Gabon/297GAB/2020	G	30	P	1	G30P	0.526	Stabilizing	-0.086	Decrease
EPI_ISL_449390	NSP1	hCoV-19/England/LIVE-9AC70/2020	G	30	S	15	G30S	-0.064	Destabilizing	-0.167	Decrease
EPI_ISL_498072	NSP1	hCoV-19/South Africa/KRISP-0526/2020	G	30	V	2	G30V	0.305	Stabilizing	-0.054	Decrease
EPI_ISL_605928	NSP1	hCoV-19/Gabon/297GAB/2020	F	31	A	1	F31A	-3.246	Destabilizing	1.637	Increase
EPI_ISL_500296	NSP1	hCoV-19/Spain/PV-IBV-004232/2020	F	31	L	6	F31L	-1.835	Destabilizing	0.501	Increase
EPI_ISL_649901	NSP1	hCoV-19/England/204742186/2020	F	31	V	2	F31V	-1.755	Destabilizing	0.918	Increase
EPI_ISL_605928	NSP1	hCoV-19/Gabon/297GAB/2020	G	32	S	1	G32S	0.436	Stabilizing	-1.122	Decrease
EPI_ISL_413695	NSP1	hCoV-19/China/WF0006/2020	G	32	T	1	G32T	1.011	Stabilizing	-1.681	Decrease
EPI_ISL_649901	NSP1	hCoV-19/England/204742186/2020	G	32	F	1	G32F	1.567	Stabilizing	-2.181	Decrease
EPI_ISL_600463	NSP1	hCoV-19/Bangladesh/G-119/2020	G	32	E	3	G32E	0.228	Stabilizing	-1.033	Decrease
EPI_ISL_622879	NSP1	hCoV-19/England/204441523/2020	G	32	R	2	G32R	1.347	Stabilizing	-1.591	Decrease
EPI_ISL_681708	NSP1	hCoV-19/Ireland/CE-UHL135/2020	D	33	N	93	D33N	0.152	Stabilizing	-0.043	Decrease
EPI_ISL_413695	NSP1	hCoV-19/China/WF0006/2020	D	33	G	20	D33G	0.423	Stabilizing	-0.101	Decrease
EPI_ISL_492862	NSP1	hCoV-19/England/LOND-124C62F/2020	D	33	C	44	D33C	0.206	Stabilizing	: -0.135	Decrease
EPI_ISL_605928	NSP1	hCoV-19/Gabon/297GAB/2020	D	33	A	1	D33A	0.141	Stabilizing	-0.103	Decrease
EPI_ISL_514136	NSP1	hCoV-19/Brazil/RO-06/2020	D	33	E	2	D33E	-0.449	Destabilizing	0.025	Increase
EPI_ISL_597571	NSP1	hCoV-19/England/ALDP-A4FFA4/2020	D	33	Y	4	D33Y	0.254	Stabilizing	-0.142	Decrease
EPI_ISL_600463	NSP1	hCoV-19/Bangladesh/G-119/2020	D	33	T	1	D33T	0.325	Stabilizing	-0.126	Decrease
EPI_ISL_614597	NSP1	hCoV-19/Denmark/DCGC-1123/2020	S	34	F	9	S34F	0.017	Stabilizing	-0.115	Decrease
EPI_ISL_649109	NSP1	hCoV-19/England/204760273/2020	S	34	T	15	S34T	0.167	Stabilizing	0.017	Increase
EPI_ISL_613716	NSP1	hCoV-19/USA/FL-BPHL-1887/2020	S	34	R	1	S34R	-0.233	Destabilizing	0.063	Increase
EPI_ISL_465337	NSP1	hCoV-19/England/20172030604/2020	S	34	L	1	S34L	0.157	Stabilizing	0.104	Increase
EPI_ISL_408487	NSP1	hCoV-19/Henan/IVDC-HeN-002/2020	S	34	W	1	S34W	0.301	Stabilizing	0.071	Increase
EPI_ISL_600463	NSP1	hCoV-19/Bangladesh/G-119/2020	S	34	P	2	S34P	-0.007	Destabilizing	0.240	Increase
EPI_ISL_422295	NSP1	hCoV-19/Wales/PHWC-25F35/2020	V	35	M	6	V35M	0.743	Stabilizing	-0.044	Decrease
EPI_ISL_492862	NSP1	hCoV-19/England/LOND-124C62F/2020	V	35	N	11	V35N	-0.802	Destabilizing	0.529	Increase
EPI_ISL_512437	NSP1	hCoV-19/Scotland/CVR1389/2020	V	35	L	13	V35L	0.875	Stabilizing	-0.321	Decrease
EPI_ISL_622804	NSP1	hCoV-19/New Zealand/20CV0402/2020	V	35	A	2	V35A	-0.622	Destabilizing	0.926	Increase
EPI_ISL_408487	NSP1	hCoV-19/Henan/IVDC-HeN-002/2020	V	35	R	1	V35R	-0.323	Destabilizing	0.0426	Increase
EPI_ISL_600463	NSP1	hCoV-19/Bangladesh/G-119/2020	V	35	W	1	V35W	-0.544	Destabilizing	0.046	Increase
EPI_ISL_537573	NSP1	hCoV-19/USA/CA-UCLA-44/2020	E	36	D	22	E36D	-0.321	Destabilizing	0.030	Increase
EPI_ISL_492862	NSP1	hCoV-19/England/LOND-124C62F/2020	E	36	C	11	E36C	0.579	Destabilizing	0.030	Increase
EPI_ISL_408487	NSP1	hCoV-19/Henan/IVDC-HeN-002/2020	E	36	A	2	E36A	-0.214	Destabilizing	0.032	Increase
EPI_ISL_648849	NSP1	hCoV-19/USA/CA-ALSR-4145/2020	E	36	K	2	E36K	0.58	Stabilizing	0.027	Increase
EPI_ISL_600463	NSP1	hCoV-19/Bangladesh/G-119/2020	E	36	R	1	E36R	0.264	Stabilizing	-0.116	Decrease
EPI_ISL_541284	NSP1	hCoV-19/USA/FL-BPHL-1346/2020	E	36	V	1	E36V	-0.14	Destabilizing	0.000	Increase
EPI_ISL_609128	NSP1	hCoV-19/England/MILK-A6C0AE/2020	E	36	G	1	E36G	-0.419	Destabilizing	0.029	Increase
EPI_ISL_479784	NSP1	hCoV-19/England/NP8/2020	E	37	D	237	E37D	-0.844	Destabilizing	0.348	Increase
EPI_ISL_498499	NSP1	hCoV-19/Australia/ACT0032/2020	E	37	K	309	E37K	-0.243	Destabilizing	0.360	Increase
EPI_ISL_492862	NSP1	hCoV-19/England/LOND-124C62F/2020	E	37	T	11	E37T	-1.002	Destabilizing	0.395	Increase
EPI_ISL_512402	NSP1	hCoV-19/England/PORT-2D159E/2020	E	37	G	6	E37G	-1.418	Destabilizing	0.620	Increase
EPI_ISL_553129	NSP1	hCoV-19/England/MILK-970925/2020	E	37	A	1	E37A	-0.418	Destabilizing	0.620	Increase
EPI_ISL_408487	NSP1	hCoV-19/Henan/IVDC-HeN-002/2020	E	37	L	1	E37L	-0.012	Destabilizing	0.048	Increase
EPI_ISL_408487	NSP1	hCoV-19/Henan/IVDC-HeN-002/2020	V	38	S	12	V38S	-1.725	Destabilizing	0.301	Increase
EPI_ISL_605928	NSP1	hCoV-19/Gabon/297GAB/2020	V	38	T	1	V38T	-1.735	Destabilizing	0.201	Increase
EPI_ISL_729468	NSP1	hCoV-19/Germany/ChVir4820/2020	V	38	A	9	V38A	-0.323	Destabilizing	0.502	Increase
EPI_ISL_525278	NSP1	hCoV-19/USA/UT-UPHL-2008951/2020	V	38	I	2	V38I	0.311	Stabilizing	-0.252	Decrease
EPI_ISL_480011	NSP1	hCoV-19/Japan/PG-0338/2020	V	38	F	12	V38F	-0.354	Destabilizing	-1.406	Decrease
EPI_ISL_492862	NSP1	hCoV-19/England/LOND-124C62F/2020	L	39	W	11	L39W	0.208	Stabilizing	-0.746	Decrease
EPI_ISL_538223	NSP1	hCoV-19/Spain/AN-IBV-98001286/2020	L	39	F	1	L39F	0.308	Stabilizing	-0.746	Decrease
EPI_ISL_460772	NSP1	hCoV-19/Netherlands/NA_609/2020	L	39	S	4	L39S	-1.984	Destabilizing	0.789	Increase
EPI_ISL_703071	NSP1	hCoV-19/England/PORT-2E9B82/2020	S	40	L	16	S40L	0.554	Stabilizing	0.130	Increase
EPI_ISL_511923	NSP1	hCoV-19/India/MH-MW15/2020	S	40	T	16	S40T	0.071	Stabilizing	0.119	Increase
EPI_ISL_455369	NSP1	hCoV-19/Wuhan/HB-WH2-145/2020	S	40	P	13	S40P	0.143	Stabilizing	0.109	Increase
EPI_ISL_613716	NSP1	hCoV-19/USA/FL-BPHL-1887/2020	S	40	K	1	S40K	0.114	Stabilizing	0.144	Increase
EPI_ISL_559741	NSP1	hCoV-19/England/MILK-460969/2020	S	40	A	4	S40A	0.113	Stabilizing	0.202	Increase
EPI_ISL_408487	NSP1	hCoV-19/Henan/IVDC-HeN-002/2020	S	40	V	1	S40V	0.223	Stabilizing	0.074	Increase
EPI_ISL_456005	NSP1	hCoV-19/USA/NY-NYUMC768/2020	S	40	R	1	S40R	0.13	Stabilizing	0.108	Increase
EPI_ISL_484710	NSP1	hCoV-19/USA/MI-UM-2006S000851/2020	E	41	K	10	E41K	0.383	Stabilizing	-0.156	Decrease
EPI_ISL_613716	NSP1	hCoV-19/USA/FL-BPHL-1887/2020	E	41	M	1	E41M	0.474	Stabilizing	0.036	Increase
EPI_ISL_694268	NSP1	hCoV-19/USA/AZ-TG305762/2020	E	41	L	1	E41L	1.038	Stabilizing	-0.223	Decrease
EPI_ISL_419868	NSP1	hCoV-19/Australia/VIC171/2020	E	41	D	4	E41D	0.01	Stabilizing	-0.030	Decrease
EPI_ISL_408487	NSP1	hCoV-19/Henan/IVDC-HeN-002/2020	E	41	S	1	E41S	-0.680	Destabilizing	-0.009	Decrease
EPI_ISL_428453	NSP1	hCoV-19/Guangdong/20SF195/2020	E	41	G	3	E41G	-0.498	Destabilizing	0.419	Increase
EPI_ISL_578359	NSP1	hCoV-19/USA/WI-WSLH-200131/2020	A	42	V	11	A42V	0.665	Stabilizing	-0.418	Decrease
EPI_ISL_605928	NSP1	hCoV-19/Gabon/297GAB/2020	A	42	S	1	A42S	-0.727	Destabilizing	0.052	Increase
EPI_ISL_408487	NSP1	hCoV-19/Henan/IVDC-HeN-002/2020	A	42	T	7	A42T	-1.637	Destabilizing	-0.223	Decrease
EPI_ISL_547544	NSP1	hCoV-19/Netherlands/UT-RIVM-10157/2020	R	43	C	64	R43C	-0.644	Destabilizing	1.563	Increase
EPI_ISL_603264	NSP1	hCoV-19/USA/WA-UW-361/2020	R	43	P	1	R43P	-0.322	Destabilizing	1.396	Increase
EPI_ISL_511652	NSP1	hCoV-19/Portugal/PT1105/2020	R	43	H	21	R43H	-0.371	Destabilizing	0.104	Increase
EPI_ISL_428373	NSP1	hCoV-19/USA/CT-Yale-052/2020	R	43	L	10	R43L	-0.337	Destabilizing	0.548	Increase
EPI_ISL_649193	NSP1	hCoV-19/England/ALDP-B48F6E/2020	Q	44	R	15	Q44R	0.671	Stabilizing	-0.117	Decrease
EPI_ISL_605928	NSP1	hCoV-19/Gabon/297GAB/2020	Q	44	S	1	Q44S	0.069	Stabilizing	-0.030	Decrease
EPI_ISL_408487	NSP1	hCoV-19/Henan/IVDC-HeN-002/2020	Q	44	K	2	Q44K	0.067	Stabilizing	0.043	Increase
EPI_ISL_456005	NSP1	hCoV-19/USA/NY-NYUMC768/2020	Q	44	W	2	Q44W	0.955	Stabilizing	-0.305	Decrease
EPI_ISL_485184	NSP1	hCoV-19/USA/LA-GBCL-26556548/2020	Q	44	L	1	Q44L	0.318	Stabilizing	0.109	Increase
EPI_ISL_650961	NSP1	hCoV-19/England/CAMB-1B8ABD/2020	H	45	Y	143	H45Y	1.262	Stabilizing	-0.217	Decrease
EPI_ISL_605928	NSP1	hCoV-19/Gabon/297GAB/2020	H	45	S	1	H45S	-1.339	Destabilizing	0.576	Increase
EPI_ISL_413696	NSP1	hCoV-19/China/WF0009/2020	H	45	K	15	H45K	-0.007	Destabilizing	0.133	Increase
EPI_ISL_524000	NSP1	hCoV-19/Russia/SPE-RII-12083V/2020	H	45	R	3	H45R	-0.366	Destabilizing	0.216	Increase
EPI_ISL_424282	NSP1	hCoV-19/USA/WA-UW-1835/2020	H	45	L	1	H45L	-0.006	Destabilizing	0.274	Increase
EPI_ISL_498525	NSP1	hCoV-19/Australia/ACT0061/2020	L	46	F	33	L46F	-0.229	Destabilizing	-0.344	Decrease
EPI_ISL_605928	NSP1	hCoV-19/Gabon/297GAB/2020	L	46	I	12	L46I	-0.34	Destabilizing	0.291	Increase
EPI_ISL_408487	NSP1	hCoV-19/Henan/IVDC-HeN-002/2020	L	46	T	1	L46T	-3.602	Destabilizing	0.655	Increase
EPI_ISL_427243	NSP1	hCoV-19/USA/WA-UW-4118/2020	L	46	P	1	L46P	-2.773	Destabilizing	0.508	Increase
EPI_ISL_423633	NSP1	hCoV-19/England/20130052904/2020	K	47	N	3	K47N	0.026	Stabilizing	-0.032	Decrease
EPI_ISL_735419	NSP1	hCoV-19/Brazil/SP-770/2020	K	47	R	4	K47R	-0.212	Destabilizing	0.129	Increase
EPI_ISL_408487	NSP1	hCoV-19/Henan/IVDC-HeN-002/2020	K	47	S	1	K47S	-0.137	Destabilizing	0.071	Increase
EPI_ISL_650411	NSP1	hCoV-19/England/BIRM-67DD3/2020	D	48	G	881	D48G	-0.217	Destabilizing	0.024	Increase
EPI_ISL_413696	NSP1	hCoV-19/China/WF0009/2020	D	48	K	15	D48K	-0.356	Destabilizing	-0.030	Decrease
EPI_ISL_423633	NSP1	hCoV-19/England/20130052904/2020	D	48	C	1	D48C	0.209	Stabilizing	-0.052	Decrease
EPI_ISL_408487	NSP1	hCoV-19/Henan/IVDC-HeN-002/2020	D	48	N	3	D48N	0.065	Stabilizing	-0.045	Decrease
EPI_ISL_694722	NSP1	hCoV-19/USA/AZ-TG395813/2020	D	48	Y	1	D48Y	0.35	Stabilizing	-0.213	Decrease
EPI_ISL_434078	NSP1	hCoV-19/USA/WA-S318/2020	D	48	E	3	D48E	0.274	Stabilizing	0.032	Increase
EPI_ISL_579408	NSP1	hCoV-19/New Zealand/20VR3070/2020	G	49	C	32	G49C	-0.025	Destabilizing	-0.147	Decrease
EPI_ISL_422092	NSP1	hCoV-19/Wales/PHWC-26857/2020	G	49	D	16	G49D	-0.609	Destabilizing	0.009	Increase
EPI_ISL_408487	NSP1	hCoV-19/Henan/IVDC-HeN-002/2020	G	49	S	4	G49S	-1.246	Destabilizing	0.077	Increase
EPI_ISL_413696	NSP1	hCoV-19/China/WF0009/2020	G	49	A	14	G49A	-0.677	Destabilizing	0.059	Increase
EPI_ISL_424168	NSP1	hCoV-19/USA/WA-UW-1638/2020	G	49	T	2	G49T	-0.569	Destabilizing	-0.142	Decrease
EPI_ISL_418074	NSP1	hCoV-19/USA/WA-UW289/2020	G	49	L	1	G49L	0.351	Stabilizing	-0.195	Decrease
EPI_ISL_639823	NSP1	hCoV-19/Gibraltar/204641714/2020	G	49	P	1	G49P	-0.445	Destabilizing	-0.400	Decrease
EPI_ISL_418035	NSP1	hCoV-19/USA/CT-UW250/2020	G	49	V	1	G49V	-0.215	Destabilizing	-0.310	Decrease
EPI_ISL_413696	NSP1	hCoV-19/China/WF0009/2020	T	50	F	12	T50F	0.621	Stabilizing	-0.179	Decrease
EPI_ISL_423633	NSP1	hCoV-19/England/20130052904/2020	T	50	S	3	T50S	-0.966	Destabilizing	0.074	Increase
EPI_ISL_494530	NSP1	hCoV-19/USA/NC-QDX-202/2020	T	50	I	7	T50I	0.723	Stabilizing	-0.209	Decrease
EPI_ISL_654880	NSP1	hCoV-19/Vietnam/PIHCM-507-4H/2020	T	50	N	4	T50N	-0.193	Destabilizing	0.201	Increase
EPI_ISL_418074	NSP1	hCoV-19/USA/WA-UW289/2020	T	50	K	1	T50K	1.13	Stabilizing	-0.352	Decrease
EPI_ISL_408487	NSP1	hCoV-19/Henan/IVDC-HeN-002/2020	T	50	V	1	T50V	0.163	Stabilizing	0.060	Increase
EPI_ISL_424168	NSP1	hCoV-19/USA/WA-UW-1638/2020	T	50	W	1	T50W	0.77	Stabilizing	-0.290	Decrease
EPI_ISL_418035	NSP1	hCoV-19/USA/CT-UW250/2020	T	50	L	1	T50L	0.261	Stabilizing	-0.028	Decrease
EPI_ISL_661272	NSP1	hCoV-19/Palestine/WB-AQU-P3/2020	T	50	P	1	T50P	-0.424	Destabilizing	0.452	Increase
EPI_ISL_469898	NSP1	hCoV-19/England/CAMB-1B2804/2020	C	51	S	1	C51S	-1.666	Destabilizing	0.337	Increase
EPI_ISL_418035	NSP1	hCoV-19/USA/CT-UW250/2020	C	51	P	1	C51P	-0.5	Destabilizing	-0.206	Decrease
EPI_ISL_639823	NSP1	hCoV-19/Gibraltar/204641714/2020	G	52	S	34	G52S	-0.753	Destabilizing	-1.097	Decrease
EPI_ISL_596845	NSP1	hCoV-19/Australia/WA302/2020	G	52	C	8	G52C	-0.042	Destabilizing	-1.545	Decrease
EPI_ISL_632304	NSP1	hCoV-19/USA/MA-JLL-17O/2020	G	52	D	2	G52D	-1.042	Destabilizing	-0.186	Decrease
EPI_ISL_479220	NSP1	hCoV-19/England/SHEF-C66F5/2020	G	52	W	1	G52W	0.414	Stabilizing	-3.783	Decrease
EPI_ISL_408487	NSP1	hCoV-19/Henan/IVDC-HeN-002/2020	G	52	L	1	G52L	1.289	Stabilizing	-2.537	Decrease
EPI_ISL_730200	NSP1	hCoV-19/Mexico/BCN-ALSR-4896/2020	G	52	V	1	G52V	1.441	Stabilizing	-1.682	Decrease
EPI_ISL_418035	NSP1	hCoV-19/USA/CT-UW250/2020	G	52	Q	1	G52Q	0.074	Stabilizing	-2.241	Decrease
EPI_ISL_561279	NSP1	hCoV-19/Gambia/NPHL-2567/2020	L	53	F	2	L53F	-0.193	Destabilizing	0.124	Increase
EPI_ISL_639823	NSP1	hCoV-19/Gibraltar/204641714/2020	L	53	Y	1	L53Y	-0.368	Destabilizing	-0.241	Decrease
EPI_ISL_614741	NSP1	hCoV-19/Denmark/DCGC-832/2020	L	53	I	1	L53I	0.552	Stabilizing	0.071	Increase
EPI_ISL_469898	NSP1	hCoV-19/England/CAMB-1B2804/2020	L	53	C	1	L53C	-0.597	Destabilizing	0.363	Increase
EPI_ISL_441246	NSP1	hCoV-19/England/CAMB-79EAE/2020	L	53	V	1	L53V	-1.244	Destabilizing	0.323	Increase
EPI_ISL_563119	NSP1	hCoV-19/Australia/VIC10835/2020	L	53	S	1	L53S	-3.387	Destabilizing	0.847	Increase
EPI_ISL_454562	NSP1	hCoV-19/India/MH-NIV-815-3/2020	V	54	A	2	V54A	-2.075	Destabilizing	0.534	Increase
EPI_ISL_446938	NSP1	hCoV-19/Wales/PHWC-34540/2020	V	54	I	14	V54I	0.837	Stabilizing	-0.343	Decrease
EPI_ISL_418035	NSP1	hCoV-19/USA/CT-UW250/2020	V	54	E	2	V54E	-1.515	Destabilizing	-0.168	Decrease
EPI_ISL_469898	NSP1	hCoV-19/England/CAMB-1B2804/2020	V	54	S	2	V54S	-3.161	Destabilizing	0.448	Increase
EPI_ISL_525898	NSP1	hCoV-19/USA/OR-OHSU-0777/2020	V	54	L	3	V54L	0.507	Stabilizing	-0.291	Decrease
EPI_ISL_408487	NSP1	hCoV-19/Henan/IVDC-HeN-002/2020	V	54	Y	1	V54Y	-0.370	Destabilizing	-0.634	Decrease
EPI_ISL_419442	NSP1	hCoV-19/Wales/PHWC-246D7/2020	E	55	K	24	E55K	-0.007	Destabilizing	0.062	Increase
EPI_ISL_632186	NSP1	hCoV-19/USA/NY-NYCPHL-000807/2020	E	55	G	12	E55G	-0.1	Destabilizing	0.431	Increase
EPI_ISL_599621	NSP1	hCoV-19/England/QEUH-9DDBB7/2020	E	55	D	44	E55D	-0.129	Destabilizing	0.297	Increase
EPI_ISL_408487	NSP1	hCoV-19/Henan/IVDC-HeN-002/2020	E	55	R	1	E55R	0.402	Stabilizing	0.085	Increase
EPI_ISL_469898	NSP1	hCoV-19/England/CAMB-1B2804/2020	E	55	N	1	E55N	-0.289	Destabilizing	0.333	Increase
EPI_ISL_418035	NSP1	hCoV-19/USA/CT-UW250/2020	E	55	Q	1	E55Q	-0.191	Destabilizing	0.283	Increase
EPI_ISL_681928	NSP1	hCoV-19/Ireland/KK-NVRL-20G43857/2020	E	55	A	1	E55A	-0.444	Destabilizing	0.353	Increase
EPI_ISL_490498	NSP1	hCoV-19/England/NORW-ED801/2020	V	56	I	113	V56I	0.954	Stabilizing	-0.228	Decrease
EPI_ISL_492031	NSP1	hCoV-19/Bangladesh/CHRF-0021/2020	V	56	A	3	V56A	-1.002	Destabilizing	0.310	Increase
EPI_ISL_408487	NSP1	hCoV-19/Henan/IVDC-HeN-002/2020	V	56	F	5	V56F	0.24	Stabilizing	-0.030	Decrease
EPI_ISL_469898	NSP1	hCoV-19/England/CAMB-1B2804/2020	V	56	C	1	V56C	0.526	Stabilizing	-0.038	Decrease
EPI_ISL_418035	NSP1	hCoV-19/USA/CT-UW250/2020	V	56	Y	1	V56Y	0.657	Stabilizing	-1.193	Decrease
EPI_ISL_419442	NSP1	hCoV-19/Wales/PHWC-246D7/2020	V	56	L	1	V56L	0.374	Stabilizing	-0.097	Decrease
EPI_ISL_443888	NSP1	hCoV-19/England/BRIS-1258B1/2020	E	57	G	212	E57G	0.332	Stabilizing	-0.112	Decrease
EPI_ISL_419442	NSP1	hCoV-19/Wales/PHWC-246D7/2020	E	57	K	22	E57K	0.362	Stabilizing	0.049	Increase
EPI_ISL_408487	NSP1	hCoV-19/Henan/IVDC-HeN-002/2020	E	57	A	1	E57A	-0.140	Destabilizing	-0.059	Decrease
EPI_ISL_469898	NSP1	hCoV-19/England/CAMB-1B2804/2020	E	57	T	1	E57T	-0.146	Destabilizing	0.067	Increase
EPI_ISL_539497	NSP1	hCoV-19/Spain/AN-ISCIII-201273/2020	E	57	D	2	E57D	-0.219	Destabilizing	0.015	Increase
EPI_ISL_508495	NSP1	hCoV-19/India/DL-TF17/2020	K	58	R	4	K58R	-0.180	Destabilizing	0.068	Increase
EPI_ISL_408487	NSP1	hCoV-19/Henan/IVDC-HeN-002/2020	K	58	T	1	K58T	-0.170	Destabilizing	0.064	Increase
EPI_ISL_469898	NSP1	hCoV-19/England/CAMB-1B2804/2020	K	58	S	1	K58S	-0.242	Destabilizing	0.035	Increase
EPI_ISL_735434	NSP1	hCoV-19/Turkey/IST-GLAB-242/2020	K	58	N	1	K58N	-0.075	Destabilizing	0.050	Increase
EPI_ISL_463393	NSP1	hCoV-19/USA/WA-S903/2020	K	58	E	1	K58E	-0.588	Destabilizing	0.050	Increase
EPI_ISL_449106	NSP1	hCoV-19/England/NORW-E80D1/2020	G	59	D	8	G59D	-1.848	Destabilizing	0.130	Increase
EPI_ISL_467464	NSP1	hCoV-19/South Africa/KRISP-0100/2020	G	59	S	27	G59S	-1.629	Destabilizing	0.018	Increase
EPI_ISL_408487	NSP1	hCoV-19/Henan/IVDC-HeN-002/2020	G	59	C	28	G59C	-1.485	Destabilizing	0.137	Increase
EPI_ISL_419442	NSP1	hCoV-19/Wales/PHWC-246D7/2020	G	59	A	1	G59A	-1.335	Destabilizing	0.134	Increase
EPI_ISL_475919	NSP1	hCoV-19/Austria/CeMM0570/2020	V	60	I	188	V60I	0.617	Stabilizing	-0.192	Decrease
EPI_ISL_554375	NSP1	hCoV-19/England/ALDP-953CC5/2020	V	60	L	6	V60L	0.610	Stabilizing	-0.346	Decrease
EPI_ISL_491119	NSP1	hCoV-19/Czech Republic/NRL_5815/2020	V	60	A	13	V60A	-0.485	Destabilizing	0.417	Increase
EPI_ISL_531037	NSP1	hCoV-19/England/QEUH-964CA3/2020	V	60	G	2	V60G	-1.516	Destabilizing	0.707	Increase
EPI_ISL_419442	NSP1	hCoV-19/Wales/PHWC-246D7/2020	V	60	F	12	V60F	0.935	Stabilizing	-0.421	Decrease
EPI_ISL_408487	NSP1	hCoV-19/Henan/IVDC-HeN-002/2020	V	60	S	1	V60S	-1.573	Destabilizing	0.348	Increase
EPI_ISL_594055	NSP1	hCoV-19/USA/UT-UPHL-201003749/2020	L	61	V	2	L61V	-0.543	Destabilizing	0.296	Increase
EPI_ISL_521891	NSP1	hCoV-19/Australia/VIC1879/2020	L	61	F	5	L61F	0.027	Stabilizing	-0.045	Decrease
EPI_ISL_432586	NSP1	hCoV-19/England/SHEF-CF261/2020	L	61	W	2	L61W	0.089	Stabilizing	0.061	Increase
EPI_ISL_408487	NSP1	hCoV-19/Henan/IVDC-HeN-002/2020	L	61	Y	1	L61Y	-0.454	Destabilizing	-0.074	Decrease
EPI_ISL_589545	NSP1	hCoV-19/England/ALDP-9ED54D/2020	L	61	S	1	L61S	-1.743	Destabilizing	0.549	Increase
EPI_ISL_671990	NSP1	hCoV-19/Ecuador/UEES-7435/2020	P	62	L	25	P62L	0.444	Stabilizing	-0.045	Decrease
EPI_ISL_604981	NSP1	hCoV-19/USA/UT-QDX-2653/2020	P	62	S	55	P62S	0.094	Stabilizing	-0.049	Decrease
EPI_ISL_525571	NSP1	hCoV-19/Italy/APU-UniMI-62PT/2020	P	62	H	5	P62H	0.046	Stabilizing	-0.052	Decrease
EPI_ISL_408487	NSP1	hCoV-19/Henan/IVDC-HeN-002/2020	P	62	V	2	P62V	0.354	Stabilizing	-0.030	Decrease
EPI_ISL_413696	NSP1	hCoV-19/China/WF0009/2020	Q	63	N	14	Q63N	-0.099	Destabilizing	0.437	Increase
EPI_ISL_544181	NSP1	hCoV-19/USA/TX-HMH-3423/2020	Q	63	L	4	Q63L	0.686	Stabilizing	0.149	Increase
EPI_ISL_413695	NSP1	hCoV-19/China/WF0006/2020	Q	63	R	4	Q63R	0.297	Stabilizing	0.220	Increase
EPI_ISL_639823	NSP1	hCoV-19/Gibraltar/204641714/2020	Q	63	A	3	Q63A	0.095	Stabilizing	0.739	Increase
EPI_ISL_466088	NSP1	hCoV-19/England/20149002704/2020	Q	63	H	1	Q63H	0.490	Stabilizing	-0.058	Decrease
EPI_ISL_487112	NSP1	hCoV-19/Nigeria/ON505-CV43/2020	L	64	F	5	L64F	-0.215	Destabilizing	-0.015	Decrease
EPI_ISL_413695	NSP1	hCoV-19/China/WF0006/2020	L	64	R	1	L64R	-1.413	Destabilizing	0.622	Increase
EPI_ISL_448952	NSP1	hCoV-19/Northern Ireland/NIRE-FB23F/2020	L	64	E	1	L64E	-2.032	Destabilizing	0.554	Increase
EPI_ISL_413696	NSP1	hCoV-19/China/WF0009/2020	E	65	N	14	E65N	0.313	Stabilizing	0.415	Increase
EPI_ISL_470866	NSP1	hCoV-19/Australia/WA49/2020	E	65	T	2	E65T	-0.355	Destabilizing	0.090	Increase
EPI_ISL_413695	NSP1	hCoV-19/China/WF0006/2020	E	65	A	2	E65A	0.433	Stabilizing	0.439	Increase
EPI_ISL_613763	NSP1	hCoV-19/USA/FL-BPHL-1894/2020	E	65	S	1	E65S	0.022	Stabilizing	0.230	Increase
EPI_ISL_709044	NSP1	hCoV-19/Pakistan/NIBD-03-KHI/2020	E	65	K	3	E65K	0.704	Stabilizing	-0.211	Decrease
EPI_ISL_424181	NSP1	hCoV-19/USA/UN-UW-1402/2020	E	65	L	1	E65L	0.281	Stabilizing	0.381	Increase
EPI_ISL_577656	NSP1	hCoV-19/India/MH-NIV-218275/2020	E	65	H	1	E65H	0.093	Stabilizing	0.283	Increase
EPI_ISL_446729	NSP1	hCoV-19/Wales/PHWC-3306E/2020	E	65	G	1	E65G	0.097	Stabilizing	0.606	Increase
EPI_ISL_413696	NSP1	hCoV-19/China/WF0009/2020	Q	66	S	15	Q66S	-0.423	Destabilizing	0.290	Increase
EPI_ISL_470866	NSP1	hCoV-19/Australia/WA49/2020	Q	66	A	2	Q66A	-0.167	Destabilizing	0.353	Increase
EPI_ISL_639823	NSP1	hCoV-19/Gibraltar/204641714/2020	Q	66	T	4	Q66T	-0.022	Destabilizing	0.350	Increase
EPI_ISL_613763	NSP1	hCoV-19/USA/FL-BPHL-1894/2020	Q	66	E	1	Q66E	-0.010	Destabilizing	0.213	Increase
EPI_ISL_705511	NSP1	hCoV-19/England/CAMB-1B908D/2020	Q	66	H	3	Q66H	0.287	Stabilizing	0.252	Increase
EPI_ISL_485214	NSP1	hCoV-19/USA/LA-GBCL-26629192/2020	Q	66	R	3	Q66R	0.23	Stabilizing	0.256	Increase
EPI_ISL_424328	NSP1	hCoV-19/USA/WA-UW-1963/2020	Q	66	L	1	Q66L	-0.121	Destabilizing	0.320	Increase
EPI_ISL_470866	NSP1	hCoV-19/Australia/WA49/2020	P	67	R	2	P67R	0.426	Stabilizing	-0.747	Decrease
EPI_ISL_610309	NSP1	hCoV-19/England/ALDP-A86044/2020	P	67	L	1	P67L	-0.029	Destabilizing	0.091	Increase
EPI_ISL_546576	NSP1	hCoV-19/USA/TX-HMH-7180/2020	P	67	E	1	P67E	-0.141	Destabilizing	-0.432	Decrease
EPI_ISL_694310	NSP1	hCoV-19/USA/AZ-TG306001/2020	Y	68	R	2	Y68R	-1.232	Destabilizing	0.199	Increase
EPI_ISL_434702	NSP1	hCoV-19/Thailand/NIH-2488/2020	Y	68	M	13	Y68M	-0.214	Destabilizing	0.279	Increase
EPI_ISL_470866	NSP1	hCoV-19/Australia/WA49/2020	Y	68	F	3	Y68F	0.434	Stabilizing	-0.015	Decrease
EPI_ISL_590410	NSP1	hCoV-19/England/QEUH-9B5502/2020	Y	68	C	3	Y68C	-0.9	Destabilizing	0.676	Increase
EPI_ISL_639823	NSP1	hCoV-19/Gibraltar/204641714/2020	Y	68	W	4	Y68W	0.976	Stabilizing	-0.149	Decrease
EPI_ISL_424181	NSP1	hCoV-19/USA/UN-UW-1402/2020	Y	68	Q	2	Y68Q	-2.136	Destabilizing	0.538	Increase
EPI_ISL_470866	NSP1	hCoV-19/Australia/WA49/2020	V	69	F	3	V69F	-0.165	Destabilizing	-1.028	Decrease
EPI_ISL_434702	NSP1	hCoV-19/Thailand/NIH-2488/2020	V	69	C	13	V69C	-0.275	Destabilizing	0.313	Increase
EPI_ISL_408487	NSP1	hCoV-19/Henan/IVDC-HeN-002/2020	V	69	R	1	V69R	-1.752	Destabilizing	-0.224	Decrease
EPI_ISL_521886	NSP1	hCoV-19/Australia/VIC1844/2020	V	69	M	3	V69M	-0.448	Destabilizing	-0.554	Decrease
EPI_ISL_544181	NSP1	hCoV-19/USA/TX-HMH-3423/2020	V	69	I	1	V69I	-0.121	Destabilizing	-0.278	Decrease
EPI_ISL_641323	NSP1	hCoV-19/India/DL-IGIB-1130005/2020	F	70	L	3	F70L	-0.799	Destabilizing	0.385	Increase
EPI_ISL_408487	NSP1	hCoV-19/Henan/IVDC-HeN-002/2020	F	70	R	1	F70R	-0.380	Destabilizing	0.162	Increase
EPI_ISL_413696	NSP1	hCoV-19/China/WF0009/2020	F	70	I	1	F70I	-0.51	Destabilizing	0.475	Increase
EPI_ISL_694310	NSP1	hCoV-19/USA/AZ-TG306001/2020	I	71	F	2	I71F	-0.194	Destabilizing	-0.356	Decrease
EPI_ISL_496780	NSP1	hCoV-19/Panama/334456/2020	I	71	V	27	I71V	-2.161	Destabilizing	0.180	Increase
EPI_ISL_408487	NSP1	hCoV-19/Henan/IVDC-HeN-002/2020	I	71	S	5	I71S	-3.875	Destabilizing	0.805	Increase
EPI_ISL_470469	NSP1	hCoV-19/England/CAMB-80A0A/2020	I	71	T	5	I71T	-3.652	Destabilizing	0.641	Increase
EPI_ISL_694310	NSP1	hCoV-19/USA/AZ-TG306001/2020	K	72	V	1	K72V	0.028	Stabilizing	0.546	Increase
EPI_ISL_513878	NSP1	hCoV-19/USA/CA-CZB-2476/2020	K	72	E	3	K72E	-0.778	Destabilizing	0.334	Increase
EPI_ISL_408487	NSP1	hCoV-19/Henan/IVDC-HeN-002/2020	K	72	Y	1	K72Y	0.862	Stabilizing	-0.236	Decrease
EPI_ISL_639823	NSP1	hCoV-19/Gibraltar/204641714/2020	K	72	R	1	K72R	0.835	Stabilizing	-0.188	Decrease
EPI_ISL_542437	NSP1	hCoV-19/Italy/LOM-UniMI-L93/2020	R	73	H	9	R73H	0.372	Stabilizing	-0.412	Decrease
EPI_ISL_434702	NSP1	hCoV-19/Thailand/NIH-2488/2020	R	73	S	14	R73S	-0.975	Destabilizing	0.328	Increase
EPI_ISL_455461	NSP1	hCoV-19/Yichun/JX2391/2020	R	73	C	47	R73C	0.033	Stabilizing	0.300	Increase
EPI_ISL_408487	NSP1	hCoV-19/Henan/IVDC-HeN-002/2020	R	73	Q	1	R73Q	-0.482	Destabilizing	0.242	Increase
EPI_ISL_534937	NSP1	hCoV-19/England/OXON-B41EA/2020	R	73	T	1	R73T	0.18	Stabilizing	0.214	Increase
EPI_ISL_694310	NSP1	hCoV-19/USA/AZ-TG306001/2020	S	74	T	1	S74T	-0.58	Destabilizing	-0.118	Decrease
EPI_ISL_430632	NSP1	hCoV-19/Australia/NT29/2020	S	74	L	8	S74L	1.355	Stabilizing	-0.498	Decrease
EPI_ISL_495336	NSP1	hCoV-19/USA/FL-BPHL-0430/2020	S	74	A	7	S74A	-0.191	Destabilizing	0.284	Increase
EPI_ISL_408487	NSP1	hCoV-19/Henan/IVDC-HeN-002/2020	S	74	R	2	S74R	-0.220	Destabilizing	0.221	Increase
EPI_ISL_541684	NSP1	hCoV-19/India/MH-NIV-112247/2020	S	74	W	3	S74W	0.468	Stabilizing	-0.050	Decrease
EPI_ISL_578082	NSP1	hCoV-19/USA/MI-UM-10034244391/2020	S	74	P	1	S74P	-0.2	Destabilizing	0.738	Increase
EPI_ISL_579237	NSP1	hCoV-19/New Zealand/20VR2476/2020	D	75	E	890	D75E	0.31	Stabilizing	-0.035	Decrease
EPI_ISL_518935	NSP1	hCoV-19/Australia/VIC4524/2020	D	75	G	115	D75G	0.676	Stabilizing	-0.066	Decrease
EPI_ISL_434702	NSP1	hCoV-19/Thailand/NIH-2488/2020	D	75	N	44	D75N	-0.387	Destabilizing	0.246	Increase
EPI_ISL_408487	NSP1	hCoV-19/Henan/IVDC-HeN-002/2020	D	75	H	1	D75H	0.211	Stabilizing	-0.732	Decrease
EPI_ISL_639823	NSP1	hCoV-19/Gibraltar/204641714/2020	D	75	Y	3	D75Y	1.247	Stabilizing	-3.439	Decrease
EPI_ISL_448574	NSP1	hCoV-19/England/OXON-AD2D2/2020	A	76	V	29	A76V	-0.227	Destabilizing	-0.068	Decrease
EPI_ISL_655631	NSP1	hCoV-19/England/ALDP-B5B478/2020	A	76	D	1	A76D	-0.143	Destabilizing	0.087	Increase
EPI_ISL_437044	NSP1	hCoV-19/USA/CA-CZB-1044/2020	A	76	T	17	A76T	0.428	Stabilizing	0.050	Increase
EPI_ISL_672007	NSP1	hCoV-19/Ecuador/UEES-7317/2020	A	76	S	12	A76S	-0.106	Destabilizing	0.087	Increase
EPI_ISL_639823	NSP1	hCoV-19/Gibraltar/204641714/2020	A	76	Q	1	A76Q	0.338	Stabilizing	-0.085	Decrease
EPI_ISL_477166	NSP1	hCoV-19/Pakistan/NIH-167/2020	A	76	G	1	A76G	-0.22	Destabilizing	0.109	Increase
EPI_ISL_473398	NSP1	hCoV-19/England/BIRM-5FCE0/2020	A	76	P	1	A76P	-0.153	Destabilizing	0.033	Increase
EPI_ISL_456819	NSP1	hCoV-19/Scotland/CVR3392/2020	R	77	Q	15	R77Q	-0.330	Destabilizing	0.108	Increase
EPI_ISL_446504	NSP1	hCoV-19/Wales/PHWC-3191A/2020	R	77	L	1	R77L	-0.224	Destabilizing	0.085	Increase
EPI_ISL_408487	NSP1	hCoV-19/Henan/IVDC-HeN-002/2020	R	77	N	1	R77N	-0.137	Destabilizing	0.120	Increase
EPI_ISL_408487	NSP1	hCoV-19/Henan/IVDC-HeN-002/2020	T	78	I	21	T78I	0.125	Stabilizing	0.022	Increase
EPI_ISL_434702	NSP1	hCoV-19/Thailand/NIH-2488/2020	T	78	M	12	T78M	0.132	Stabilizing	-0.015	Decrease
EPI_ISL_454535	NSP1	hCoV-19/India/MH-NIV-5097/2020	T	78	V	1	T78V	-0.310	Destabilizing	0.096	Increase
EPI_ISL_473847	NSP1	hCoV-19/Scotland/EDB5730/2020	T	78	A	2	T78A	0.007	Stabilizing	0.007	Increase
EPI_ISL_734571	NSP1	hCoV-19/Belgium/rega-0413579/2020	A	79	V	9	A79V	0.766	Stabilizing	-0.199	Decrease
EPI_ISL_463075	NSP1	hCoV-19/India/OR-ILSCV20407/2020	A	79	T	4	A79T	0.067	Stabilizing	-0.571	Decrease
EPI_ISL_408487	NSP1	hCoV-19/Henan/IVDC-HeN-002/2020	A	79	L	13	A79L	0.560	Stabilizing	-0.254	Decrease
EPI_ISL_495336	NSP1	hCoV-19/USA/FL-BPHL-0430/2020	A	79	R	1	A79R	0.551	Stabilizing	-0.229	Decrease
EPI_ISL_454535	NSP1	hCoV-19/India/MH-NIV-5097/2020	A	79	E	1	A79E	0.348	Stabilizing	-0.218	Decrease
EPI_ISL_424214	NSP1	hCoV-19/USA/WA-UW-1677/2020	P	80	S	60	P80S	-0.927	Destabilizing	0.261	Increase
EPI_ISL_495336	NSP1	hCoV-19/USA/FL-BPHL-0430/2020	P	80	R	1	P80R	-0.240	Destabilizing	0.055	Increase
EPI_ISL_486424	NSP1	hCoV-19/Latvia/041/2020	P	80	L	12	P80L	0.171	Stabilizing	-0.059	Decrease
EPI_ISL_470713	NSP1	hCoV-19/USA/UT-03814/2020	P	80	E	7	P80E	-0.699	Destabilizing	0.120	Increase
EPI_ISL_526832	NSP1	hCoV-19/USA/VA-DCLS-0617/2020	P	80	H	6	P80H	-0.249	Destabilizing	0.093	Increase
EPI_ISL_408487	NSP1	hCoV-19/Henan/IVDC-HeN-002/2020	P	80	K	1	P80K	-0.823	Destabilizing	0.117	Increase
EPI_ISL_592649	NSP1	hCoV-19/Australia/VIC15710/2020	H	81	Y	86	H81Y	2.503	Stabilizing	0.010	Increase
EPI_ISL_434702	NSP1	hCoV-19/Thailand/NIH-2488/2020	H	81	E	5	H81E	-0.385	Destabilizing	-0.015	Decrease
EPI_ISL_408487	NSP1	hCoV-19/Henan/IVDC-HeN-002/2020	H	81	Q	10	H81Q	0.141	Stabilizing	-0.028	Decrease
EPI_ISL_499545	NSP1	hCoV-19/England/LIVE-A62CA/2020	H	81	R	6	H81R	-0.467	Destabilizing	0.183	Increase
EPI_ISL_470713	NSP1	hCoV-19/USA/UT-03814/2020	H	81	L	3	H81L	-0.021	Destabilizing	0.248	Increase
EPI_ISL_611062	NSP1	hCoV-19/England/ALDP-A9276E/2020	H	81	G	1	H81G	-0.045	Destabilizing	0.196	Increase
EPI_ISL_454535	NSP1	hCoV-19/India/MH-NIV-5097/2020	H	81	P	2	H81P	0.132	Stabilizing	0.581	Increase
EPI_ISL_734572	NSP1	hCoV-19/Belgium/rega-0414489/2020	H	81	D	1	H81D	-0.164	Destabilizing	0.078	Increase
EPI_ISL_455882	NSP1	hCoV-19/Sweden/20-50241/2020	G	82	S	57	G82S	-0.106	Destabilizing	0.011	Increase
EPI_ISL_690029	NSP1	hCoV-19/Japan/PG-4908/2020	G	82	R	2	G82R	-0.617	Destabilizing	0.171	Increase
EPI_ISL_578598	NSP1	hCoV-19/USA/WI-WSLH-200453/2020	G	82	C	3	G82C	-0.607	Destabilizing	0.151	Increase
EPI_ISL_422418	NSP1	hCoV-19/Taiwan/NTU16/2020	G	82	D	6	G82D	-0.808	Destabilizing	0.087	Increase
EPI_ISL_603118	NSP1	hCoV-19/Lithuania/KU-LUHS-Eilnr116/2020	G	82	V	5	G82V	-0.240	Destabilizing	0.129	Increase
EPI_ISL_470713	NSP1	hCoV-19/USA/UT-03814/2020	G	82	H	3	G82H	0.025	Stabilizing	0.004	Increase
EPI_ISL_408487	NSP1	hCoV-19/Henan/IVDC-HeN-002/2020	G	82	I	1	G82I	-0.036	Destabilizing	-0.073	Decrease
EPI_ISL_553327	NSP1	hCoV-19/England/ALDP-91F788/2020	G	82	E	1	G82E	-0.507	Destabilizing	0.019	Increase
EPI_ISL_427726	NSP1	hCoV-19/Australia/NSW213/2020	H	83	Y	24	H83Y	0.693	Stabilizing	-0.405	Decrease
EPI_ISL_455118	NSP1	hCoV-19/Netherlands/Friesland_15/2020	H	83	R	40	H83R	0.765	Stabilizing	-0.506	Decrease
EPI_ISL_488833	NSP1	hCoV-19/England/NORT-2817F1/2020	H	83	N	31	H83N	-0.848	Destabilizing	0.767	Increase
EPI_ISL_603118	NSP1	hCoV-19/Lithuania/KU-LUHS-Eilnr116/2020	H	83	V	1	H83V	0.117	Stabilizing	0.582	Increase
EPI_ISL_470713	NSP1	hCoV-19/USA/UT-03814/2020	H	83	L	5	H83L	-0.630	Destabilizing	0.419	Increase
EPI_ISL_465317	NSP1	hCoV-19/England/20172001904/2020	H	83	M	4	H83M	-0.340	Destabilizing	0.091	Increase
EPI_ISL_408487	NSP1	hCoV-19/Henan/IVDC-HeN-002/2020	H	83	S	1	H83S	-0.948	Destabilizing	0.793	Increase
EPI_ISL_456404	NSP1	hCoV-19/Iran/wuhan-12-1-1399-458/2020	H	83	A	1	H83A	-0.767	Destabilizing	0.913	Increase
EPI_ISL_488833	NSP1	hCoV-19/England/NORT-2817F1/2020	V	84	C	29	V84C	-0.643	Destabilizing	0.023	Increase
EPI_ISL_541211	NSP1	hCoV-19/USA/FL-BPHL-1279/2020	V	84	I	17	V84I	0.116	Stabilizing	-0.062	Decrease
EPI_ISL_434702	NSP1	hCoV-19/Thailand/NIH-2488/2020	V	84	L	5	V84L	0.681	Stabilizing	-0.080	Decrease
EPI_ISL_603118	NSP1	hCoV-19/Lithuania/KU-LUHS-Eilnr116/2020	V	84	D	1	V84D	-1.425	Destabilizing	0.058	Increase
EPI_ISL_635858	NSP1	hCoV-19/USA/CA-ALSR-3120/2020	V	84	F	1	V84F	0.577	Stabilizing	-0.506	Decrease
EPI_ISL_556887	NSP1	hCoV-19/England/CAMC-942081/2020	V	84	S	1	V84S	-1.643	Destabilizing	0.276	Increase
EPI_ISL_470713	NSP1	hCoV-19/USA/UT-03814/2020	V	84	M	3	V84M	-0.220	Destabilizing	-0.237	Decrease
EPI_ISL_408487	NSP1	hCoV-19/Henan/IVDC-HeN-002/2020	V	84	K	1	V84K	-0.593	Destabilizing	-0.132	Decrease
EPI_ISL_654880	NSP1	hCoV-19/Vietnam/PIHCM-507-4H/2020	V	84	T	2	V84T	-0.759	Destabilizing	0.080	Increase
EPI_ISL_472378	NSP1	hCoV-19/England/NORW-ED6BC/2020	V	84	E	1	V84E	-0.662	Destabilizing	-0.006	Decrease
EPI_ISL_430156	NSP1	hCoV-19/USA/WA-S302/2020	M	85	I	40	M85I	0.406	Stabilizing	0.452	Increase
EPI_ISL_454386	NSP1	hCoV-19/USA/PA-MGEL109/2020	M	85	V	184	M85V	-0.105	Destabilizing	0.687	Increase
EPI_ISL_465549	NSP1	hCoV-19/England/20189148201/2020	M	85	R	1	M85R	0.084	Stabilizing	0.255	Increase
EPI_ISL_488833	NSP1	hCoV-19/England/NORT-2817F1/2020	M	85	T	30	M85T	-0.078	Destabilizing	0.422	Increase
EPI_ISL_432326	NSP1	hCoV-19/Wales/PHWC-247E3/2020	M	85	L	3	M85L	0.706	Stabilizing	0.256	Increase
EPI_ISL_556887	NSP1	hCoV-19/England/CAMC-942081/2020	M	85	C	1	M85C	-0.799	Destabilizing	0.631	Increase
EPI_ISL_408487	NSP1	hCoV-19/Henan/IVDC-HeN-002/2020	M	85	A	1	M85A	-1.283	Destabilizing	1.078	Increase
EPI_ISL_639823	NSP1	hCoV-19/Gibraltar/204641714/2020	M	85	N	1	M85N	-0.353	Destabilizing	0.954	Increase
EPI_ISL_654880	NSP1	hCoV-19/Vietnam/PIHCM-507-4H/2020	M	85	S	2	M85S	-1.078	Destabilizing	0.796	Increase
EPI_ISL_516366	NSP1	hCoV-19/USA/MI-MDHHS-SC21639/2020	M	85	K	1	M85K	0.194	Stabilizing	0.337	Increase
EPI_ISL_679977	NSP1	hCoV-19/England/PORT-2E9F95/2020	V	86	F	57	V86F	-0.274	Destabilizing	-1.360	Decrease
EPI_ISL_470866	NSP1	hCoV-19/Australia/WA49/2020	V	86	K	3	V86K	-1.255	Destabilizing	-0.216	Decrease
EPI_ISL_465549	NSP1	hCoV-19/England/20189148201/2020	V	86	T	1	V86T	-1.729	Destabilizing	0.237	Increase
EPI_ISL_488833	NSP1	hCoV-19/England/NORT-2817F1/2020	V	86	S	29	V86S	-2.033	Destabilizing	0.372	Increase
EPI_ISL_465317	NSP1	hCoV-19/England/20172001904/2020	V	86	L	4	V86L	-0.773	Destabilizing	-0.316	Decrease
EPI_ISL_639823	NSP1	hCoV-19/Gibraltar/204641714/2020	V	86	I	13	V86I	-0.011	Destabilizing	-0.348	Decrease
EPI_ISL_447752	NSP1	hCoV-19/Colombia/HUI-GUR-0900/2020	V	86	M	1	V86M	-0.345	Destabilizing	-0.454	Decrease
EPI_ISL_654880	NSP1	hCoV-19/Vietnam/PIHCM-507-4H/2020	V	86	C	1	V86C	0.046	Stabilizing	0.052	Increase
EPI_ISL_626732	NSP1	hCoV-19/England/EXET-138D52/2020	E	87	D	407	E87D	-1.088	Destabilizing	0.395	Increase
EPI_ISL_488782	NSP1	hCoV-19/England/NORT-281F35/2020	E	87	G	2	E87G	-0.246	Destabilizing	1.028	Increase
EPI_ISL_418768	NSP1	hCoV-19/England/20126046602/2020	E	87	K	35	E87K	0.186	Stabilizing	0.273	Increase
EPI_ISL_525604	NSP1	hCoV-19/USA/NY-Wadsworth-13903-01/2020	E	87	Q	3	E87Q	-0.422	Destabilizing	0.429	Increase
EPI_ISL_408487	NSP1	hCoV-19/Henan/IVDC-HeN-002/2020	E	87	S	1	E87S	-0.868	Destabilizing	0.655	Increase
EPI_ISL_562443	NSP1	hCoV-19/Australia/VIC13235/2020	E	87	L	1	E87L	-0.350	Destabilizing	0.308	Increase
EPI_ISL_730571	NSP1	hCoV-19/Turkey/Ankara_GUMV_22790/2020	L	88	P	2	L88P	-1.243	Destabilizing	0.770	Increase
EPI_ISL_408487	NSP1	hCoV-19/Henan/IVDC-HeN-002/2020	L	88	T	1	L88T	-2.575	Destabilizing	0.456	Increase
EPI_ISL_562443	NSP1	hCoV-19/Australia/VIC13235/2020	L	88	V	1	L88V	-1.480	Destabilizing	0.440	Increase
EPI_ISL_492086	NSP1	hCoV-19/North Macedonia/ChVir7918/2020	V	89	I	9	V89I	0.367	Stabilizing	-0.487	Decrease
EPI_ISL_408487	NSP1	hCoV-19/Henan/IVDC-HeN-002/2020	V	89	R	1	V89R	0.267	Stabilizing	-0.187	Decrease
EPI_ISL_408487	NSP1	hCoV-19/Henan/IVDC-HeN-002/2020	V	89	H	1	V89H	0.767	Stabilizing	-0.387	Decrease
EPI_ISL_408487	NSP1	hCoV-19/Henan/IVDC-HeN-002/2020	V	89	L	1	V89L	0.267	Stabilizing	-0.187	Decrease
EPI_ISL_408487	NSP1	hCoV-19/Henan/IVDC-HeN-002/2020	V	89	S	1	V89S	0.167	Stabilizing	-0.487	Decrease
EPI_ISL_562443	NSP1	hCoV-19/Australia/VIC13235/2020	V	89	L	2	V89L	0.501	Stabilizing	0.463	Increase
EPI_ISL_595981	NSP1	hCoV-19/England/QEUH-A4C5A5/2020	V	89	I	1	V89I	0.701	Stabilizing	0.063	Increase
EPI_ISL_595981	NSP1	hCoV-19/England/QEUH-A4C5A5/2020	V	89	W	1	V89W	0.301	Stabilizing	0.363	Increase
EPI_ISL_438455	NSP1	hCoV-19/England/CAMB-75E1B/2020	A	90	V	39	A90V	1.742	Stabilizing	-0.526	Decrease
EPI_ISL_604314	NSP1	hCoV-19/USA/CA-QDX-2032/2020	A	90	T	13	A90T	0.110	Stabilizing	-0.433	Decrease
EPI_ISL_408487	NSP1	hCoV-19/Henan/IVDC-HeN-002/2020	A	90	L	1	A90L	0.761	Stabilizing	-1.006	Decrease
EPI_ISL_525540	NSP1	hCoV-19/France/ARA-10836/2020	A	90	S	1	A90S	-0.879	Destabilizing	0.021	Increase
EPI_ISL_517113	NSP1	hCoV-19/England/LIVE-A80BF/2020	A	90	K	1	A90K	-0.166	Destabilizing	-1.362	Decrease
EPI_ISL_465025	NSP1	hCoV-19/England/20119009204/2020	E	91	D	2	E91D	-0.563	Destabilizing	0.393	Increase
EPI_ISL_569396	NSP1	hCoV-19/France/PAC-IHU-0233/2020	E	91	G	1	E91G	-0.198	Destabilizing	0.659	Increase
EPI_ISL_408487	NSP1	hCoV-19/Henan/IVDC-HeN-002/2020	E	91	S	1	E91S	-0.342	Destabilizing	0.245	Increase
EPI_ISL_600463	NSP1	hCoV-19/Bangladesh/G-119/2020	E	91	A	2	E91A	-0.173	Destabilizing	0.467	Increase
EPI_ISL_660551	NSP1	hCoV-19/England/204742181/2020	L	92	F	199	L92F	0.143	Stabilizing	-0.002	Decrease
EPI_ISL_539499	NSP1	hCoV-19/Spain/AN-ISCIII-202657/2020	L	92	I	1	L92I	0.118	Stabilizing	0.127	Increase
EPI_ISL_730571	NSP1	hCoV-19/Turkey/Ankara_GUMV_22790/2020	L	92	P	1	L92P	-1.397	Destabilizing	0.328	Increase
EPI_ISL_418952	NSP1	hCoV-19/USA/WA-UW387/2020	L	92	H	1	L92H	-0.712	Destabilizing	0.310	Increase
EPI_ISL_693192	NSP1	hCoV-19/Australia/TAS000280/2020	E	93	K	31	E93K	0.824	Stabilizing	0.011	Increase
EPI_ISL_522181	NSP1	hCoV-19/Australia/VIC2478/2020	E	93	A	2	E93A	-0.030	Destabilizing	0.051	Increase
EPI_ISL_408487	NSP1	hCoV-19/Henan/IVDC-HeN-002/2020	E	93	M	1	E93M	-0.050	Destabilizing	-0.041	Decrease
EPI_ISL_527560	NSP1	hCoV-19/DRC/11348/2020	E	93	G	3	E93G	0.68	Stabilizing	0.011	Increase
EPI_ISL_458713	NSP1	hCoV-19/England/NORT-2892F8/2020	E	93	D	2	E93D	0.045	Stabilizing	-0.029	Decrease
EPI_ISL_548355	NSP1	hCoV-19/USA/CA-CZB-3641/2020	G	94	C	13	G94C	-1.252	Destabilizing	0.132	Increase
EPI_ISL_478571	NSP1	hCoV-19/England/NORT-2848BF/2020	G	94	S	4	G94S	-1.549	Destabilizing	0.175	Increase
EPI_ISL_570126	NSP1	hCoV-19/USA/WA-UW-6525/2020	G	94	D	2	G94D	-1.850	Destabilizing	0.120	Increase
EPI_ISL_408487	NSP1	hCoV-19/Henan/IVDC-HeN-002/2020	G	94	W	1	G94W	-1.28	Destabilizing	0.156	Increase
EPI_ISL_471437	NSP1	hCoV-19/Belgium/ULG-10203/2020	I	95	V	7	I95V	0.395	Stabilizing	-0.093	Decrease
EPI_ISL_415618	NSP1	hCoV-19/USA/WA-UW53/2020	I	95	M	2	I95M	0.093	Stabilizing	-0.187	Decrease
EPI_ISL_468655	NSP1	hCoV-19/USA/CA-CZB-1734/2020	I	95	T	5	I95T	0.297	Stabilizing	-0.128	Decrease
EPI_ISL_481983	NSP1	hCoV-19/England/BRIS-12E26F/2020	I	95	F	1	I95F	-0.049	Destabilizing	-0.177	Decrease
EPI_ISL_408487	NSP1	hCoV-19/Henan/IVDC-HeN-002/2020	I	95	A	1	I95A	-0.340	Destabilizing	-0.100	Decrease
EPI_ISL_452636	NSP1	hCoV-19/Spain/PV-IBV-000936/2020	Q	96	H	7	Q96H	0.352	Stabilizing	0.569	Increase
EPI_ISL_408487	NSP1	hCoV-19/Henan/IVDC-HeN-002/2020	Q	96	K	1	Q96K	-0.045	Destabilizing	0.306	Increase
EPI_ISL_562239	NSP1	hCoV-19/Australia/VIC10431/2020	Q	96	Y	1	Q96Y	0.382	Stabilizing	0.033	Increase
EPI_ISL_511322	NSP1	hCoV-19/Portugal/PT1363/2020	Y	97	C	1	Y97C	-0.342	Destabilizing	0.400	Increase
EPI_ISL_415618	NSP1	hCoV-19/USA/WA-UW53/2020	Y	97	N	2	Y97N	-1.343	Destabilizing	0.496	Increase
EPI_ISL_421335	NSP1	hCoV-19/USA/WI-UW-77/2020	G	98	V	8	G98V	0.629	Stabilizing	-0.237	Decrease
EPI_ISL_415618	NSP1	hCoV-19/USA/WA-UW53/2020	G	98	S	3	G98S	-0.798	Destabilizing	-0.152	Decrease
EPI_ISL_696040	NSP1	hCoV-19/USA/AZ-TG664234/2020	G	98	C	5	G98C	-0.577	Destabilizing	-0.113	Decrease
EPI_ISL_408487	NSP1	hCoV-19/Henan/IVDC-HeN-002/2020	G	98	Q	1	G98Q	0.294	Stabilizing	-0.361	Decrease
EPI_ISL_653177	NSP1	hCoV-19/USA/FL-BPHL-2024/2020	R	99	C	16	R99C	-0.157	Destabilizing	-0.035	Decrease
EPI_ISL_415618	NSP1	hCoV-19/USA/WA-UW53/2020	R	99	K	2	R99K	-0.098	Destabilizing	-0.030	Decrease
EPI_ISL_454298	NSP1	hCoV-19/Portugal/PT0575/2020	R	99	H	6	R99H	0.117	Stabilizing	-0.017	Decrease
EPI_ISL_408487	NSP1	hCoV-19/Henan/IVDC-HeN-002/2020	R	99	W	1	R99W	-0.278	Destabilizing	-0.034	Decrease
EPI_ISL_663211	NSP1	hCoV-19/France/NAQ-SC261/2020	R	99	L	1	R99L	-0.074	Destabilizing	-0.063	Decrease
EPI_ISL_542298	NSP1	hCoV-19/Italy/LOM-UniMI-L367/2020	S	100	C	12	S100C	0.223	Stabilizing	-0.495	Decrease
EPI_ISL_415618	NSP1	hCoV-19/USA/WA-UW53/2020	S	100	A	2	S100A	-0.699	Destabilizing	0.260	Increase
EPI_ISL_696172	NSP1	hCoV-19/USA/AZ-TG664556/2020	S	100	N	3	S100N	-0.879	Destabilizing	0.020	Increase
EPI_ISL_408487	NSP1	hCoV-19/Henan/IVDC-HeN-002/2020	S	100	L	1	S100L	1.876	Stabilizing	-1.021	Decrease
EPI_ISL_496496	NSP1	hCoV-19/DRC/5907/2020	S	100	G	3	S100G	-0.579	Destabilizing	0.568	Increase
EPI_ISL_596407	NSP1	hCoV-19/USA/WA-S2876/2020	S	100	I	1	S100I	0.857	Stabilizing	-0.494	Decrease
EPI_ISL_424148	NSP1	hCoV-19/England/20129174304/2020	G	101	S	1	G101S	-0.154	Destabilizing	0.013	Increase
EPI_ISL_415618	NSP1	hCoV-19/USA/WA-UW53/2020	G	101	F	2	G101F	0.411	Stabilizing	-0.414	Decrease
EPI_ISL_408487	NSP1	hCoV-19/Henan/IVDC-HeN-002/2020	G	101	T	1	G101T	-0.950	Destabilizing	0.147	Increase
EPI_ISL_613736	NSP1	hCoV-19/USA/FL-BPHL-1832/2020	G	101	C	1	G101C	-1.152	Destabilizing	0.379	Increase
EPI_ISL_544181	NSP1	hCoV-19/USA/TX-HMH-3423/2020	G	101	Q	1	G101Q	-0.080	Destabilizing	0.040	Increase
EPI_ISL_531717	NSP1	hCoV-19/England/QEUH-9629AE/2020	G	101	D	1	G101D	-0.746	Destabilizing	0.135	Increase
EPI_ISL_723918	NSP1	hCoV-19/England/CAMB-1BCFC9/2020	E	102	K	87	E102K	0.119	Stabilizing	-0.065	Decrease
EPI_ISL_622763	NSP1	hCoV-19/Australia/SAP524/2020	E	102	Q	9	E102Q	-0.192	Destabilizing	0.202	Increase
EPI_ISL_450452	NSP1	hCoV-19/USA/CA-CZB-1203/2020	E	102	G	2	E102G	-0.232	Destabilizing	0.252	Increase
EPI_ISL_415618	NSP1	hCoV-19/USA/WA-UW53/2020	E	102	S	2	E102S	-0.446	Destabilizing	0.129	Increase
EPI_ISL_408487	NSP1	hCoV-19/Henan/IVDC-HeN-002/2020	E	102	A	3	E102A	-0.288	Destabilizing	0.163	Increase
EPI_ISL_531234	NSP1	hCoV-19/England/QEUH-96BB63/2020	E	102	D	1	E102D	-0.168	Destabilizing	-0.024	Decrease
EPI_ISL_623422	NSP1	hCoV-19/England/MILK-AB7AF1/2020	E	102	V	1	E102V	0.051	Stabilizing	-0.013	Decrease
EPI_ISL_422346	NSP1	hCoV-19/Wales/PHWC-2658D/2020	T	103	A	1	T103A	-0.001	Destabilizing	0.360	Increase
EPI_ISL_478475	NSP1	hCoV-19/England/NORT-281C3E/2020	T	103	I	3	T103I	0.309	Stabilizing	0.055	Increase
EPI_ISL_408487	NSP1	hCoV-19/Henan/IVDC-HeN-002/2020	T	103	R	1	T103R	0.576	Stabilizing	-0.259	Decrease
EPI_ISL_467270	NSP1	hCoV-19/Spain/GA-IBV-002758/2020	L	104	H	1	L104H	0.52	Stabilizing	-0.165	Decrease
EPI_ISL_415618	NSP1	hCoV-19/USA/WA-UW53/2020	L	104	V	2	L104V	-0.213	Destabilizing	0.294	Increase
EPI_ISL_408487	NSP1	hCoV-19/Henan/IVDC-HeN-002/2020	L	104	F	12	L104F	0.292	Stabilizing	-0.789	Decrease
EPI_ISL_457612	NSP1	hCoV-19/England/SHEF-C676B/2020	L	104	I	4	L104I	0.311	Stabilizing	-0.028	Decrease
EPI_ISL_546820	NSP1	hCoV-19/USA/TX-HMH-7525/2020	L	104	P	1	L104P	-1.581	Destabilizing	0.347	Increase
EPI_ISL_498170	NSP1	hCoV-19/Colombia/CUN-INS-T12/2020	G	105	S	17	G105S	-1.334	Destabilizing	-0.804	Decrease
EPI_ISL_408487	NSP1	hCoV-19/Henan/IVDC-HeN-002/2020	G	105	F	1	G105F	-0.192	Destabilizing	-2.460	Decrease
EPI_ISL_552425	NSP1	hCoV-19/England/MILK-994712/2020	G	105	C	1	G105C	-0.563	Destabilizing	-0.837	Decrease
EPI_ISL_596713	NSP1	hCoV-19/Australia/WA150/2020	G	105	D	2	G105D	-1.062	Destabilizing	-1.005	Decrease
EPI_ISL_511733	NSP1	hCoV-19/Portugal/PT1188/2020	G	105	V	1	G105V	-0.998	Destabilizing	-0.621	Decrease
EPI_ISL_467537	NSP1	hCoV-19/USA/NM-UNM-00080/2020	V	106	A	14	V106A	-1.479	Destabilizing	0.564	Increase
EPI_ISL_507007	NSP1	hCoV-19/Iran/IRVSH-01/2020	V	106	G	1	V106G	-2.975	Destabilizing	0.908	Increase
EPI_ISL_408487	NSP1	hCoV-19/Henan/IVDC-HeN-002/2020	V	106	F	4	V106F	0.275	Stabilizing	-0.475	Decrease
EPI_ISL_631591	NSP1	hCoV-19/USA/NY-NYCPHL-000099/2020	V	106	I	8	V106I	1.016	Stabilizing	-0.136	Decrease
EPI_ISL_419522	NSP1	hCoV-19/USA/CT-Yale-029/2020	L	107	F	90	L107F	1.199	Stabilizing	-0.367	Decrease
EPI_ISL_408487	NSP1	hCoV-19/Henan/IVDC-HeN-002/2020	L	107	V	3	L107V	-0.138	Destabilizing	0.262	Increase
EPI_ISL_699116	NSP1	hCoV-19/United Arab Emirates/0982/2020	V	108	I	21	V108I	-0.240	Destabilizing	-0.060	Decrease
EPI_ISL_408487	NSP1	hCoV-19/Henan/IVDC-HeN-002/2020	V	108	R	1	V108R	-0.800	Destabilizing	-0.386	Decrease
EPI_ISL_609021	NSP1	hCoV-19/England/MILK-A6BF66/2020	V	108	F	1	V108F	0.26	Stabilizing	-0.543	Decrease
EPI_ISL_511421	NSP1	hCoV-19/Portugal/PT1462/2020	V	108	A	2	V108A	-1.753	Destabilizing	0.297	Increase
EPI_ISL_415618	NSP1	hCoV-19/USA/WA-UW53/2020	P	109	R	2	P109R	1.016	Stabilizing	-0.647	Decrease
EPI_ISL_477054	NSP1	hCoV-19/Canada/BC_04806249/2020	P	109	H	5	P109H	-0.388	Destabilizing	-0.248	Decrease
EPI_ISL_408487	NSP1	hCoV-19/Henan/IVDC-HeN-002/2020	P	109	T	1	P109T	-0.794	Destabilizing	-0.025	Decrease
EPI_ISL_507136	NSP1	hCoV-19/England/PORT-2D224B/2020	P	109	S	3	P109S	-0.124	Destabilizing	0.347	Increase
EPI_ISL_546576	NSP1	hCoV-19/USA/TX-HMH-7180/2020	P	109	L	2	P109L	1.36	Stabilizing	-0.200	Decrease
EPI_ISL_627074	NSP1	hCoV-19/England/NORW-F32FB/2020	H	110	Y	860	H110Y	0.452	Stabilizing	-0.060	Decrease
EPI_ISL_525591	NSP1	hCoV-19/USA/NY-Wadsworth-12211-01/2020	H	110	Q	8	H110Q	0.353	Stabilizing	0.276	Increase
EPI_ISL_467574	NSP1	hCoV-19/USA/NM-UNM-00153/2020	H	110	R	3	H110R	-0.129	Destabilizing	-0.015	Decrease
EPI_ISL_408487	NSP1	hCoV-19/Henan/IVDC-HeN-002/2020	H	110	V	1	H110V	0.073	Stabilizing	0.136	Increase
EPI_ISL_639823	NSP1	hCoV-19/Gibraltar/204641714/2020	V	111	I	6	V111I	0.548	Stabilizing	-0.217	Decrease
EPI_ISL_625548	NSP1	hCoV-19/USA/CA-CZB-11550/2020	V	111	M	36	V111M	0.671	Stabilizing	-0.077	Decrease
EPI_ISL_519687	NSP1	hCoV-19/Australia/VIC4391/2020	V	111	A	9	V111A	-0.249	Destabilizing	0.323	Increase
EPI_ISL_640984	NSP1	hCoV-19/Australia/VIC12439/2020	V	111	L	41	V111L	-0.35	Destabilizing	0.057	Increase
EPI_ISL_734696	NSP1	hCoV-19/Belgium/rega-0502638/2020	V	111	E	8	V111E	-0.451	Destabilizing	0.093	Increase
EPI_ISL_448105	NSP1	hCoV-19/England/CAMB-1B0086/2020	G	112	V	10	G112V	-1.318	Destabilizing	0.102	Increase
EPI_ISL_465897	NSP1	hCoV-19/England/201420033/2020	G	112	C	25	G112C	-1.672	Destabilizing	0.099	Increase
EPI_ISL_430852	NSP1	hCoV-19/Sweden/20-08154/2020	G	112	D	11	G112D	-1.344	Destabilizing	0.057	Increase
EPI_ISL_508772	NSP1	hCoV-19/USA/FL-BPHL-0568/2020	G	112	S	35	G112S	-1.546	Destabilizing	0.076	Increase
EPI_ISL_408487	NSP1	hCoV-19/Henan/IVDC-HeN-002/2020	G	112	K	1	G112K	-1.17	Destabilizing	0.062	Increase
EPI_ISL_639823	NSP1	hCoV-19/Gibraltar/204641714/2020	E	113	T	5	E113T	-0.414	Destabilizing	0.231	Increase
EPI_ISL_534979	NSP1	hCoV-19/England/OXON-B485E/2020	E	113	G	4	E113G	-0.717	Destabilizing	0.965	Increase
EPI_ISL_415618	NSP1	hCoV-19/USA/WA-UW53/2020	E	113	S	2	E113S	-1.912	Destabilizing	0.455	Increase
EPI_ISL_667527	NSP1	hCoV-19/USA/OR-OHSU-4128/2020	E	113	D	2	E113D	-0.223	Destabilizing	0.182	Increase
EPI_ISL_536531	NSP1	hCoV-19/Peru/LIM-INS-136/2020	E	113	K	3	E113K	0.154	Stabilizing	-0.185	Decrease
EPI_ISL_487992	NSP1	hCoV-19/Scotland/EDB5831/2020	E	113	A	2	E113A	-0.081	Destabilizing	0.520	Increase
EPI_ISL_456624	NSP1	hCoV-19/Australia/VIC1724/2020	E	113	I	1	E113I	0.874	Stabilizing	-0.180	Decrease
EPI_ISL_639823	NSP1	hCoV-19/Gibraltar/204641714/2020	I	114	A	6	I114A	-0.057	Destabilizing	-0.035	Decrease
EPI_ISL_408487	NSP1	hCoV-19/Henan/IVDC-HeN-002/2020	I	114	L	86	I114L	-0.281	Destabilizing	0.051	Increase
EPI_ISL_654641	NSP1	hCoV-19/Spain/AS-IBV-98006597/2020	I	114	M	17	I114M	-0.146	Destabilizing	-0.034	Decrease
EPI_ISL_450464	NSP1	hCoV-19/USA/CA-CZB-1215/2020	I	114	T	46	I114T	-0.199	Destabilizing	-0.029	Decrease
EPI_ISL_707968	NSP1	hCoV-19/Germany/SL-SU-10431588/2020	I	114	V	20	I114V	0.881	Stabilizing	-0.083	Decrease
EPI_ISL_530117	NSP1	hCoV-19/Spain/MD-HLP-R85/2020	I	114	R	3	I114R	0.197	Stabilizing	-0.027	Decrease
EPI_ISL_449858	NSP1	hCoV-19/USA/WA-S688/2020	P	115	L	9	P115L	0.469	Stabilizing	-0.062	Decrease
EPI_ISL_415618	NSP1	hCoV-19/USA/WA-UW53/2020	P	115	S	6	P115S	0.467	Stabilizing	-0.049	Decrease
EPI_ISL_408487	NSP1	hCoV-19/Henan/IVDC-HeN-002/2020	P	115	V	2	P115V	0.041	Stabilizing	-0.182	Decrease
EPI_ISL_639823	NSP1	hCoV-19/Gibraltar/204641714/2020	V	116	I	6	V116I	-0.042	Destabilizing	0.029	Increase
EPI_ISL_614583	NSP1	hCoV-19/Denmark/DCGC-955/2020	V	116	M	25	V116M	-0.298	Destabilizing	-0.069	Decrease
EPI_ISL_408487	NSP1	hCoV-19/Henan/IVDC-HeN-002/2020	V	116	A	2	V116A	-0.098	Destabilizing	0.398	Increase
EPI_ISL_560229	NSP1	hCoV-19/Wales/PHWC-16AFAC/2020	V	116	E	1	V116E	-0.042	Destabilizing	0.173	Increase
EPI_ISL_415618	NSP1	hCoV-19/USA/WA-UW53/2020	V	116	L	4	V116L	-0.315	Destabilizing	0.116	Increase
EPI_ISL_424168	NSP1	hCoV-19/USA/WA-UW-1638/2020	V	116	C	1	V116C	-0.423	Destabilizing	0.129	Increase
EPI_ISL_605118	NSP1	hCoV-19/Ireland/D-NVRL-20G35482/2020	A	117	V	15	A117V	0.782	Stabilizing	-0.102	Decrease
EPI_ISL_408008	NSP1	hCoV-19/USA/CA-CDC-3/2020	A	117	T	15	A117T	-0.354	Destabilizing	0.078	Increase
EPI_ISL_518009	NSP1	hCoV-19/Singapore/845/2020	A	117	D	3	A117D	-0.113	Destabilizing	0.021	Increase
EPI_ISL_425968	NSP1	hCoV-19/Scotland/EDB314/2020	A	117	S	8	A117S	0.202	Stabilizing	0.033	Increase
EPI_ISL_415618	NSP1	hCoV-19/USA/WA-UW53/2020	A	117	M	2	A117M	-0.233	Destabilizing	0.041	Increase
EPI_ISL_408487	NSP1	hCoV-19/Henan/IVDC-HeN-002/2020	A	117	I	1	A117I	0.956	Stabilizing	-0.114	Decrease
EPI_ISL_424168	NSP1	hCoV-19/USA/WA-UW-1638/2020	A	117	P	2	A117P	-0.294	Destabilizing	-0.186	Decrease
EPI_ISL_418078	NSP1	hCoV-19/USA/WA-UW293/2020	A	117	G	1	A117G	0.041	Stabilizing	0.020	Increase
EPI_ISL_424993	NSP1	hCoV-19/France/OCC-KRA-ROB/2020	Y	118	C	38	Y118C	-0.208	Destabilizing	0.574	Increase
EPI_ISL_454275	NSP1	hCoV-19/Portugal/PT0552/2020	Y	118	H	12	Y118H	-0.133	Destabilizing	0.527	Increase
EPI_ISL_415618	NSP1	hCoV-19/USA/WA-UW53/2020	Y	118	W	3	Y118W	0.014	Stabilizing	0.121	Increase
EPI_ISL_694256	NSP1	hCoV-19/USA/AZ-TG305720/2020	Y	118	I	1	Y118I	-0.027	Destabilizing	0.412	Increase
EPI_ISL_408487	NSP1	hCoV-19/Henan/IVDC-HeN-002/2020	Y	118	V	1	Y118V	-0.32	Destabilizing	0.457	Increase
EPI_ISL_539492	NSP1	hCoV-19/India/UT-IMT-AU111/2020	Y	118	D	1	Y118D	0.053	Stabilizing	0.625	Increase
EPI_ISL_517261	NSP1	hCoV-19/England/LIVE-A90EB/2020	R	119	C	18	R119C	0.165	Stabilizing	0.257	Increase
EPI_ISL_449912	NSP1	hCoV-19/USA/WA-S742/2020	R	119	H	14	R119H	-0.071	Destabilizing	0.071	Increase
EPI_ISL_415618	NSP1	hCoV-19/USA/WA-UW53/2020	R	119	A	2	R119A	-0.03	Destabilizing	0.535	Increase
EPI_ISL_419427	NSP1	hCoV-19/Wales/PHWC-24552/2020	R	119	P	1	R119P	-0.13	Destabilizing	0.145	Increase
EPI_ISL_408487	NSP1	hCoV-19/Henan/IVDC-HeN-002/2020	R	119	T	1	R119T	-0.055	Destabilizing	0.427	Increase
EPI_ISL_479941	NSP1	hCoV-19/Japan/PG-0256/2020	R	119	L	1	R119L	0.166	Stabilizing	0.098	Increase
EPI_ISL_626854	NSP1	hCoV-19/England/NORW-F23EA/2020	K	120	N	418	K120N	-0.320	Destabilizing	0.129	Increase
EPI_ISL_732027	NSP1	hCoV-19/Portugal/PT1801/2020	K	120	R	2	K120N	-0.32	Destabilizing	0.129	Increase
EPI_ISL_408487	NSP1	hCoV-19/Henan/IVDC-HeN-002/2020	K	120	A	1	K120A	-0.157	Destabilizing	0.578	Increase
EPI_ISL_444792	NSP1	hCoV-19/USA/NY-NYUMC675/2020	K	120	T	1	K120T	0.433	Stabilizing	-0.219	Decrease
EPI_ISL_440121	NSP1	hCoV-19/England/CAMB-72D6C/2020	K	120	E	1	K120E	0.064	Stabilizing	0.048	Increase
EPI_ISL_451317	NSP1	hCoV-19/Sichuan/SC-GA-066/2020	V	121	F	14	V121F	-0.463	Destabilizing	-0.770	Decrease
EPI_ISL_602376	NSP1	hCoV-19/Russia/PER-RII-MH1951S/2020	V	121	A	1	V121A	-2.194	Destabilizing	0.246	Increase
EPI_ISL_447904	NSP1	hCoV-19/Bangladesh/NIB-01/2020	V	121	D	1	V121D	-1.469	Destabilizing	0.390	Increase
EPI_ISL_535895	NSP1	hCoV-19/Canada/QC-LSPQ-L00229450/2020	V	121	I	13	V121I	0.375	Stabilizing	-0.249	Decrease
EPI_ISL_408487	NSP1	hCoV-19/Henan/IVDC-HeN-002/2020	V	121	P	1	V121P	-1.847	Destabilizing	0.172	Increase
EPI_ISL_444792	NSP1	hCoV-19/USA/NY-NYUMC675/2020	V	121	W	1	V121W	1.136	Stabilizing	-1.377	Decrease
EPI_ISL_408487	NSP1	hCoV-19/Henan/IVDC-HeN-002/2020	L	122	I	3	L122I	0.184	Stabilizing	0.291	Increase
EPI_ISL_735468	NSP1	hCoV-19/USA/WA-UW-31233/2020	L	122	V	2	L122V	-2.541	Destabilizing	0.573	Increase
EPI_ISL_457808	NSP1	hCoV-19/USA/MD-HP00067/2020	L	122	F	21	L122F	-0.577	Destabilizing	-1.071	Decrease
EPI_ISL_537729	NSP1	hCoV-19/Spain/AR-IBV-98005647/2020	L	122	P	1	L122P	-1.106	Destabilizing	0.428	Increase
EPI_ISL_471979	NSP1	hCoV-19/England/EXET-1375F1/2020	L	122	R	1	L122R	-0.788	Destabilizing	-0.31	Decrease
EPI_ISL_537475	NSP1	hCoV-19/USA/CA-UCLA-121/2020	L	123	F	14	L123F	-0.784	Destabilizing	-0.641	Decrease
EPI_ISL_444792	NSP1	hCoV-19/USA/NY-NYUMC675/2020	L	123	W	1	L123W	-1.189	Destabilizing	-0.856	Decrease
EPI_ISL_544181	NSP1	hCoV-19/USA/TX-HMH-3423/2020	L	123	E	1	L123E	-2.835	Destabilizing	0.27	Increase
EPI_ISL_598504	NSP1	hCoV-19/England/MILK-A47188/2020	L	123	L	1	-123L
EPI_ISL_641534	NSP1	hCoV-19/France/PAC-SC249/2020	L	123	I	1	L123I	-0.175	Destabilizing	-0.079	Decrease
EPI_ISL_636594	NSP1	hCoV-19/Netherlands/ZH-RIVM-10333/2020	R	124	C	126	R124C	-1.116	Destabilizing	1.056	Increase
EPI_ISL_684340	NSP1	hCoV-19/Japan/PG-0730/2020	R	124	H	3	R124H	-0.34	Destabilizing	-0.061	Decrease
EPI_ISL_418035	NSP1	hCoV-19/USA/CT-UW250/2020	R	124	V	2	R124V	-0.096	Destabilizing	0.856	Increase
EPI_ISL_544181	NSP1	hCoV-19/USA/TX-HMH-3423/2020	R	124	Y	1	R124Y	1.734	Stabilizing	-0.672	Increase
EPI_ISL_546576	NSP1	hCoV-19/USA/TX-HMH-7180/2020	R	124	L	1	R124L	0.396	Stabilizing	0.157	Increase
EPI_ISL_537712	NSP1	hCoV-19/Spain/CN-IBV-97006504/2020	K	125	R	5	K125R	0.565	Stabilizing	1.003	Increase
EPI_ISL_517414	NSP1	hCoV-19/England/LIVE-AA1AB/2020	K	125	N	2	K125N	0.564	Stabilizing	0.561	Increase
EPI_ISL_418035	NSP1	hCoV-19/USA/CT-UW250/2020	K	125	L	2	K125L	0.424	Stabilizing	0.257	Increase
EPI_ISL_660576	NSP1	hCoV-19/Czech Republic/NRL-10328/2020	K	125	E	1	K125E	0.243	Stabilizing	0.46	Increase
EPI_ISL_591179	NSP1	hCoV-19/Canada/ON-S921/2020	K	125	T	1	K125T	0.38	Stabilizing	0.471	Increase
EPI_ISL_732827	NSP1	hCoV-19/Poland/27382/2020	N	126	S	209	N126S	-0.692	Destabilizing	0.177	Increase
EPI_ISL_675202	NSP1	hCoV-19/England/ALDP-B846BC/2020	N	126	D	1	N126D	0.677	Stabilizing	0.343	Increase
EPI_ISL_497890	NSP1	hCoV-19/India/MH-BJMC-1622/2020	N	126	T	1	N126T	-0.623	Destabilizing	0.322	Increase
EPI_ISL_418035	NSP1	hCoV-19/USA/CT-UW250/2020	N	126	R	1	N126R	-0.123	Destabilizing	0.229	Increase
EPI_ISL_480782	NSP1	hCoV-19/Senegal/1406/2020	G	127	F	1	G127F	0.953	Stabilizing	-0.645	Decrease
EPI_ISL_616373	NSP1	hCoV-19/Denmark/DCGC-3607/2020	G	127	V	1	G127V	0.827	Stabilizing	-0.597	Decrease
EPI_ISL_424451	NSP1	hCoV-19/Iceland/427/2020	G	127	D	1	G127D	-0.34	Destabilizing	-0.331	Decrease
EPI_ISL_418035	NSP1	hCoV-19/USA/CT-UW250/2020	G	127	S	1	G127S	1.504	Stabilizing	-0.513	Decrease
EPI_ISL_649798	NSP1	hCoV-19/England/C200042030/2020	N	128	S	16	N128S	-0.559	Destabilizing	0.476	Increase
EPI_ISL_537617	NSP1	hCoV-19/Spain/CL-IBV-97006244/2020	N	128	D	5	N128D	-0.444	Destabilizing	0.098	Increase
EPI_ISL_526826	NSP1	hCoV-19/USA/VA-DCLS-0609/2020	K	129	N	9	K129N	0.072	Stabilizing	0.133	Increase
EPI_ISL_623458	NSP1	hCoV-19/England/MILK-AB7F89/2020	K	129	R	1	K129R	0.003	Stabilizing	-0.011	Decrease
EPI_ISL_529149	NSP1	hCoV-19/Guangzhou/IQTC03/2020	G	130	E	3	G130E	-0.255	Destabilizing	-0.491	Decrease
EPI_ISL_688624	NSP1	hCoV-19/Japan/PG-5636/2020	G	130	R	3	G130R	0.048	Stabilizing	-0.553	Decrease
EPI_ISL_473398	NSP1	hCoV-19/England/BIRM-5FCE0/2020	G	130	V	1	G130V	-0.318	Destabilizing	-0.594	Decrease
EPI_ISL_434556	NSP1	hCoV-19/Philippines/PGC04/2020	A	131	T	5	A131T	-0.169	Destabilizing	-0.55	Decrease
EPI_ISL_466281	NSP1	hCoV-19/England/20156001404/2020	A	131	V	22	A131V	0.614	Stabilizing	-0.444	Decrease
EPI_ISL_475665	NSP1	hCoV-19/USA/CA-CSMC52/2020	A	131	S	1	A131S	-1.077	Destabilizing	-0.22	Decrease
EPI_ISL_479788	NSP1	hCoV-19/England/P4/2020	G	132	D	1	G132D	-0.886	Destabilizing	-0.296	Decrease
EPI_ISL_426742	NSP1	hCoV-19/Australia/VIC446/2020	G	132	V	2	G132V	0.19	Stabilizing	-0.502	Decrease
EPI_ISL_678818	NSP1	hCoV-19/England/204881298/2020	G	132	A	1	G132A	0.501	Stabilizing	-0.298	Decrease
EPI_ISL_522406	NSP1	hCoV-19/Dominican Republic/ICGEB-UNIBE024/2020	G	132	S	3	G132S	0.269	Stabilizing	-0.398	Decrease
EPI_ISL_464610	NSP1	hCoV-19/England/201090958/2020	G	132	C	1	G132C	0.066	Stabilizing	-0.473	Decrease
EPI_ISL_686236	NSP1	hCoV-19/Japan/PG-8640/2020	G	133	V	2	G133V	-0.008	Destabilizing	-0.415	Decrease
EPI_ISL_510975	NSP1	hCoV-19/Portugal/PT0716/2020	G	133	C	18	G133C	-0.88	Destabilizing	-0.418	Decrease
EPI_ISL_466491	NSP1	hCoV-19/England/20164087204/2020	G	133	D	3	G133D	0.195	Stabilizing	-0.461	Decrease
EPI_ISL_497978	NSP1	hCoV-19/South Korea/KCDC2077/2020	G	133	S	2	G133S	-0.105	Destabilizing	-0.532	Decrease
EPI_ISL_687312	NSP1	hCoV-19/Japan/PG-8213/2020	H	134	Y	1	H134Y	0	Stabilizing	-0.052	Decrease
EPI_ISL_710170	NSP1	hCoV-19/USA/CO-CDPHE-2009163697/2020	H	134	Q	1	H134Q	0.146	Stabilizing	0.182	Increase
EPI_ISL_557541	NSP1	hCoV-19/England/ALDP-6FCE9E/2020	H	134	R	4	H134R	0.123	Stabilizing	-0.207	Decrease
EPI_ISL_678741	NSP1	hCoV-19/England/204761712/2020	H	134	N	1	H134N	0.274	Stabilizing	0.206	Increase
EPI_ISL_415626	NSP1	hCoV-19/USA/WA-UW61/2020	S	135	N	51	S135N	-0.05	Destabilizing	0.097	Increase
EPI_ISL_667419	NSP1	hCoV-19/USA/OR-OHSU-2923/2020	S	135	R	6	S135R	-0.185	Destabilizing	0.198	Increase
EPI_ISL_557297	NSP1	hCoV-19/England/MILK-84490D/2020	S	135	C	1	S135C	-0.092	Destabilizing	0.129	Increase
EPI_ISL_535940	NSP1	hCoV-19/Canada/QC-LSPQ-L00230948/2020	S	135	I	3	S135I	-0.001	Destabilizing	0.111	Increase
EPI_ISL_511948	NSP1	hCoV-19/India/KA-IB57/2020	S	135	G	1	S135G	-0.2	Destabilizing	0.109	Increase
EPI_ISL_480569	NSP1	hCoV-19/Australia/VIC702/2020	S	135	H	1	S135H	-0.5	Destabilizing	-0.137	Decrease
EPI_ISL_565942	NSP1	hCoV-19/USA/MI-MDHHS-SC21881/2020	Y	136	C	2	Y136C	0.11	Stabilizing	0.021	Increase
EPI_ISL_511948	NSP1	hCoV-19/India/KA-IB57/2020	Y	136	D	1	Y136D	0.965	Stabilizing	0.529	Increase
EPI_ISL_480569	NSP1	hCoV-19/Australia/VIC702/2020	Y	136	S	1	Y136S	0.042	Stabilizing	0.305	Increase
EPI_ISL_544233	NSP1	hCoV-19/USA/TX-HMH-3538/2020	Y	136	H	1	Y136H	0.088	Stabilizing	0.216	Increase
EPI_ISL_475999	NSP1	hCoV-19/Singapore/468/2020	G	137	V	6	G137V	-0.665	Destabilizing	-0.017	Decrease
EPI_ISL_421504	NSP1	hCoV-19/France/IDF-2536/2020	G	137	D	31	G137D	-0.802	Destabilizing	0.021	Increase
EPI_ISL_476204	NSP1	hCoV-19/Brazil/SP-L11-CD93/2020	G	137	S	8	G137S	-1.354	Destabilizing	0.005	Increase
EPI_ISL_455749	NSP1	hCoV-19/India/OR-RMRC103/2020	G	137	C	3	G137C	-0.959	Destabilizing	-0.011	Decrease
EPI_ISL_421584	NSP1	hCoV-19/USA/NJ-NYUMC83/2020	G	137	A	2	G137A	-0.799	Destabilizing	0.007	Increase
EPI_ISL_710036	NSP1	hCoV-19/USA/MI-UM-10036806052/2020	G	137	R	1	G137R	-0.747	Destabilizing	-0.015	Decrease
EPI_ISL_480569	NSP1	hCoV-19/Australia/VIC702/2020	G	137	Y	1	G137Y	-0.195	Destabilizing	-0.379	Decrease
EPI_ISL_455793	NSP1	hCoV-19/Malaysia/IMR_WC1114/2020	A	138	T	78	A138T	1.052	Stabilizing	-0.362	Decrease
EPI_ISL_426815	NSP1	hCoV-19/Australia/VIC554/2020	A	138	V	53	A138V	0.57	Stabilizing	-0.327	Decrease
EPI_ISL_468654	NSP1	hCoV-19/USA/CA-CZB-1733/2020	A	138	S	6	A138S	0.565	Stabilizing	-0.248	Decrease
EPI_ISL_631008	NSP1	hCoV-19/England/CAMC-AAF722/2020	A	138	P	1	A138P	0.548	Stabilizing	-0.355	Decrease
EPI_ISL_480569	NSP1	hCoV-19/Australia/VIC702/2020	A	138	G	1	A138G	-0.584	Destabilizing	0.15	Increase
EPI_ISL_579212	NSP1	hCoV-19/New Zealand/20VR2025/2020	D	139	N	54	D139N	0.21	Stabilizing	0.319	Increase
EPI_ISL_568902	NSP1	hCoV-19/France/PAC-IHU-0631/2020	D	139	G	77	D139G	0.517	Stabilizing	0.665	Increase
EPI_ISL_499705	NSP1	hCoV-19/England/LIVE-A63E5/2020	D	139	Y	24	D139Y	-0.447	Destabilizing	0.376	Increase
EPI_ISL_495336	NSP1	hCoV-19/USA/FL-BPHL-0430/2020	D	139	S	1	D139S	0.117	Stabilizing	0.271	Increase
EPI_ISL_480569	NSP1	hCoV-19/Australia/VIC702/2020	D	139	A	2	D139A	0.53	Stabilizing	0.692	Increase
EPI_ISL_508855	NSP1	hCoV-19/USA/FL-BPHL-0651/2020	D	139	E	1	D139E	0.117	Stabilizing	0.515	Increase
EPI_ISL_495336	NSP1	hCoV-19/USA/FL-BPHL-0430/2020	L	140	V	1	L140V	-0.671	Destabilizing	0.515	Increase
EPI_ISL_572738	NSP1	hCoV-19/England/LIVE-1D522B/2020	L	140	P	1	L140P	-1.479	Destabilizing	0.771	Increase
EPI_ISL_480569	NSP1	hCoV-19/Australia/VIC702/2020	L	140	D	1	L140D	-0.854	Destabilizing	0.658	Increase
EPI_ISL_463987	NSP1	hCoV-19/Canada/ON_MU-S49/2020	K	141	R	26	K141R	-0.116	Destabilizing	0.332	Increase
EPI_ISL_429725	NSP1	hCoV-19/Luxembourg/LNS0756265/2020	K	141	E	4	K141E	-1.195	Destabilizing	0.598	Increase
EPI_ISL_547749	NSP1	hCoV-19/USA/WI-GMF-17866/2020	K	141	A	3	K141A	0.31	Stabilizing	0.73	Increase
EPI_ISL_579272	NSP1	hCoV-19/New Zealand/20VR2527/2020	K	141	N	8	K141N	-0.662	Destabilizing	0.386	Increase
EPI_ISL_509997	NSP1	hCoV-19/USA/WI-UW-814/2020	K	141	P	4	K141P	0.235	Stabilizing	1.004	Increase
EPI_ISL_443272	NSP1	hCoV-19/France/BRE-5359/2020	S	142	L	46	S142L	1.389	Stabilizing	-0.917	Decrease
EPI_ISL_454251	NSP1	hCoV-19/Portugal/PT0527/2020	S	142	P	39	S142P	-0.345	Destabilizing	-0.089	Decrease
EPI_ISL_445062	NSP1	hCoV-19/Luxembourg/LNS7543365/2020	S	142	A	4	S142A	0.866	Stabilizing	0.275	Increase
EPI_ISL_437761	NSP1	hCoV-19/Saudi Arabia/KAUST-Makkah90/2020	F	143	L	13	F143L	0.067	Stabilizing	0.922	Increase
EPI_ISL_475704	NSP1	hCoV-19/USA/CA-CSMC88/2020	F	143	N	1	F143N	0.051	Stabilizing	1.603	Increase
EPI_ISL_471795	NSP1	hCoV-19/USA/MI-MDHHS-SC20774/2020	F	143	C	1	F143C	-0.478	Destabilizing	1.29	Increase
EPI_ISL_626734	NSP1	hCoV-19/England/QEUH-A33750/2020	F	143	I	1	F143I	0.236	Stabilizing	0.933	Increase
EPI_ISL_426108	NSP1	hCoV-19/USA/WA-UW-2186/2020	F	143	T	1	F143T	-0.507	Destabilizing	1.56	Increase
EPI_ISL_471441	NSP1	hCoV-19/South Korea/KCDC2025/2020	F	143	S	2	F143S	1.636	Stabilizing	-0.707	Decrease
EPI_ISL_427460	NSP1	hCoV-19/USA/WI-UW-153/2020	D	144	A	648	D144A	-1.411	Destabilizing	0.415	Increase
EPI_ISL_599201	NSP1	hCoV-19/Scotland/QEUH-A0B812/2020	D	144	T	1	D144T	-0.024	Destabilizing	0.029	Increase
EPI_ISL_684001	NSP1	hCoV-19/USA/UT-UPHL-201229383/2020	D	144	E	8	D144E	-0.785	Destabilizing	-0.45	Decrease
EPI_ISL_623701	NSP1	hCoV-19/England/MILK-AB798B/2020	D	144	H	4	D144H	-0.567	Destabilizing	-0.692	Decrease
EPI_ISL_602428	NSP1	hCoV-19/Russia/KC-RII-MH2754S/2020	D	144	Y	5	D144Y	-0.795	Destabilizing	-1.098	Decrease
EPI_ISL_578865	NSP1	hCoV-19/USA/LA-EVTL461/2020	D	144	N	2	D144N	0.584	Stabilizing	0.231	Increase
EPI_ISL_654336	NSP1	hCoV-19/Spain/MD-IBV-99009619/2020	D	144	G	1	D144G	-2.868	Destabilizing	0.85	Increase
EPI_ISL_724620	NSP1	hCoV-19/England/LOND-DA333/2020	L	145	I	9	L145I	0.12	Stabilizing	0.016	Increase
EPI_ISL_425778	NSP1	hCoV-19/Scotland/CVR50/2020	L	145	F	2	L145F	0.345	Stabilizing	-0.531	Decrease
EPI_ISL_482470	NSP1	hCoV-19/Canada/NS_42/2020	G	146	C	42	G146C	-0.176	Destabilizing	0.401	Increase
EPI_ISL_476285	NSP1	hCoV-19/Brazil/SP-L16-CD337/2020	G	146	R	2	G146R	-0.079	Destabilizing	0.554	Increase
EPI_ISL_484315	NSP1	hCoV-19/England/NORT-29DD3C/2020	G	146	S	5	G146S	-0.38	Destabilizing	0.159	Increase
EPI_ISL_687071	NSP1	hCoV-19/Japan/PG-7970/2020	G	146	V	3	G146V	-0.389	Destabilizing	-1.402	Decrease
EPI_ISL_453147	NSP1	hCoV-19/Scotland/EDB4752/2020	G	146	D	2	G146D	-0.902	Destabilizing	-0.528	Decrease
EPI_ISL_555910	NSP1	hCoV-19/England/CAMC-949BD4/2020	D	147	G	96	D147G	0.864	Stabilizing	0.697	Increase
EPI_ISL_672144	NSP1	hCoV-19/USA/CA-CZB-9638/2020	D	147	N	67	D147N	0.374	Stabilizing	-0.834	Decrease
EPI_ISL_625638	NSP1	hCoV-19/USA/CA-CZB-11795/2020	D	147	Y	7	D147Y	0.036	Stabilizing	-1.714	Decrease
EPI_ISL_461499	NSP1	hCoV-19/India/GJ-GBRC164/2020	D	147	E	1	D147E	-0.176	Destabilizing	0.166	Increase
EPI_ISL_514278	NSP1	hCoV-19/Israel/CVL-n25922/2020	D	147	V	1	D147V	0.016	Stabilizing	0.373	Increase
EPI_ISL_591429	NSP1	hCoV-19/Japan/IC-0087/2020	E	148	K	7	E148K	0.21	Stabilizing	0.259	Increase
EPI_ISL_514622	NSP1	hCoV-19/USA/MN-MDH-1403/2020	E	148	D	11	E148D	-0.437	Destabilizing	0.803	Increase
EPI_ISL_627461	NSP1	hCoV-19/England/LOND-1262E0D/2020	E	148	G	2	E148G	-0.552	Destabilizing	1.769	Increase
EPI_ISL_413873	NSP1	hCoV-19/Guangdong/GZ-S6-P0050/2020	L	149	P	3	L149P	0.017	Stabilizing	0.345	Increase
EPI_ISL_569435	NSP1	hCoV-19/France/PAC-IHU-0290/2020	L	149	I	12	L149I	-0.418	Destabilizing	0.074	Increase
EPI_ISL_452151	NSP1	hCoV-19/Belgium/20A49/2020	L	149	F	4	L149F	0.467	Stabilizing	-1.14	Decrease
EPI_ISL_470027	NSP1	hCoV-19/Northern Ireland/NIRE-FC9C0/2020	L	149	R	4	L149R	0.38	Stabilizing	-0.501	Decrease
EPI_ISL_454917	NSP1	hCoV-19/Wuhan/HB-WH1-141/2020	L	149	H	1	L149H	0.049	Stabilizing	-0.833	Decrease
EPI_ISL_490002	NSP1	hCoV-19/Saudi Arabia/553/2020	G	150	C	45	G150C	-0.111	Destabilizing	-0.662	Decrease
EPI_ISL_522973	NSP1	hCoV-19/USA/TX-DSHS-0147/2020	G	150	S	8	G150S	-0.338	Destabilizing	-1.115	Decrease
EPI_ISL_653177	NSP1	hCoV-19/USA/FL-BPHL-2024/2020	G	150	V	5	G150V	-0.107	Destabilizing	-0.793	Decrease
EPI_ISL_433376	NSP1	hCoV-19/Scotland/EDB1037/2020	G	150	D	10	G150D	0.015	Stabilizing	-1.051	Decrease
EPI_ISL_426062	NSP1	hCoV-19/USA/ID-UW-2198/2020	G	150	A	3	G150A	0.728	Stabilizing	-0.525	Decrease
EPI_ISL_575253	NSP1	hCoV-19/USA/UT-UPHL-03103/2020	T	151	A	58	T151A	-0.321	Destabilizing	0.256	Increase
EPI_ISL_605928	NSP1	hCoV-19/Gabon/297GAB/2020	T	151	F	1	T151F	0.435	Stabilizing	-0.296	Decrease
EPI_ISL_485353	NSP1	hCoV-19/USA/LA-GBCL-26791736/2020	T	151	I	4	T151I	0.075	Stabilizing	-0.232	Decrease
EPI_ISL_578210	NSP1	hCoV-19/Ireland/D-NVRL-72IRL19319/2020	T	151	N	1	T151N	-0.286	Destabilizing	0.152	Increase
EPI_ISL_454539	NSP1	hCoV-19/India/MH-NIV-5815-1/2020	T	151	G	1	T151G	-1.035	Destabilizing	0.605	Increase
EPI_ISL_489626	NSP1	hCoV-19/Scotland/GCVR-16FA2E/2020	D	152	G	5	D152G	-0.582	Destabilizing	0.23	Increase
EPI_ISL_426062	NSP1	hCoV-19/USA/ID-UW-2198/2020	D	152	A	1	D152A	-0.221	Destabilizing	0.221	Increase
EPI_ISL_647543	NSP1	hCoV-19/England/CAMC-B20BA4/2020	D	152	Y	1	D152Y	-0.121	Destabilizing	-0.064	Decrease
EPI_ISL_454539	NSP1	hCoV-19/India/MH-NIV-5815-1/2020	D	152	V	1	D152V	-0.01	Destabilizing	0.036	Increase
EPI_ISL_496521	NSP1	hCoV-19/India/MH-BJMC-1697/2020	P	153	L	8	P153L	0.932	Stabilizing	-0.072	Decrease
EPI_ISL_605928	NSP1	hCoV-19/Gabon/297GAB/2020	P	153	G	1	P153G	-0.374	Destabilizing	0.097	Increase
EPI_ISL_535938	NSP1	hCoV-19/Canada/QC-LSPQ-L00230895/2020	P	153	S	4	P153S	-0.112	Destabilizing	-0.106	Decrease
EPI_ISL_518048	NSP1	hCoV-19/South Africa/KRISP-K002465/2020	P	153	T	2	P153T	-1.145	Destabilizing	0.354	Increase
EPI_ISL_465573	NSP1	hCoV-19/England/20189176101/2020	Y	154	F	1	Y154F	-0.134	Destabilizing	0.07	Increase
EPI_ISL_664058	NSP1	hCoV-19/England/C200045620/2020	Y	154	N	1	Y154N	-0.731	Destabilizing	0.587	Increase
EPI_ISL_511588	NSP1	hCoV-19/Portugal/PT1041/2020	Y	154	I	1	Y154I	0.152	Stabilizing	-0.03	Decrease
EPI_ISL_592987	NSP1	hCoV-19/Australia/VIC14757/2020	Y	154	H	1	Y154H	-0.068	Destabilizing	0.307	Increase
EPI_ISL_656731	NSP1	hCoV-19/England/MILK-B56C93/2020	E	155	G	6	E155G	-0.77	Destabilizing	1.053	Increase
EPI_ISL_415618	NSP1	hCoV-19/USA/WA-UW53/2020	E	155	Q	3	E155Q	-0.489	Destabilizing	0.22	Increase
EPI_ISL_467388	NSP1	hCoV-19/USA/NY-NYUMC895/2020	E	155	D	4	E155D	0.075	Stabilizing	0.414	Increase
EPI_ISL_650852	NSP1	hCoV-19/Scotland/CVR4863/2020	E	155	A	3	E155A	-0.972	Destabilizing	0.948	Increase
EPI_ISL_699095	NSP1	hCoV-19/United Arab Emirates/0959/2020	E	155	V	2	E155V	0.233	Stabilizing	-0.771	Decrease
EPI_ISL_672662	NSP1	hCoV-19/Australia/NSW1218/2020	D	156	Y	1	D156Y	-0.676	Destabilizing	-0.326	Decrease
EPI_ISL_560437	NSP1	hCoV-19/Switzerland/BE-ETHZ-280139/2020	D	156	G	2	D156G	0.826	Stabilizing	0.09	Increase
EPI_ISL_685896	NSP1	hCoV-19/Japan/PG-2291/2020	D	156	N	5	D156N	0.682	Stabilizing	0.559	Increase
EPI_ISL_501583	NSP1	hCoV-19/England/BRIS-130FBE/2020	D	156	H	1	D156H	-1.125	Destabilizing	-1.095	Decrease
EPI_ISL_576148	NSP1	hCoV-19/Ukraine/Kyiv-785/2020	D	156	A	1	D156A	1.187	Stabilizing	0.388	Increase
EPI_ISL_476986	NSP1	hCoV-19/Belgium/rega-0414476/2020	F	157	L	3	F157L	-0.125	Destabilizing	0.561	Increase
EPI_ISL_436309	NSP1	hCoV-19/Spain/VC-FISABIO-214/2020	F	157	R	4	F157R	-0.535	Destabilizing	0.257	Increase
EPI_ISL_432565	NSP1	hCoV-19/England/SHEF-CE332/2020	Q	158	H	2	Q158H	0.779	Stabilizing	-0.514	Decrease
EPI_ISL_436309	NSP1	hCoV-19/Spain/VC-FISABIO-214/2020	Q	158	R	4	Q158R	0.066	Stabilizing	-0.004	Decrease
EPI_ISL_430937	NSP1	hCoV-19/USA/WA-UW-6178/2020	E	159	K	6	E159K	0.457	Stabilizing	0.23	Increase
EPI_ISL_437522	NSP1	hCoV-19/USA/OR-OHSU-0022/2020	E	159	G	2	E159G	0.097	Stabilizing	1.837	Increase
EPI_ISL_436309	NSP1	hCoV-19/Spain/VC-FISABIO-214/2020	E	159	R	4	E159R	0.25	Stabilizing	-0.266	Decrease
EPI_ISL_495336	NSP1	hCoV-19/USA/FL-BPHL-0430/2020	N	160	T	6	N160T	-0.201	Destabilizing	0.027	Increase
EPI_ISL_471437	NSP1	hCoV-19/Belgium/ULG-10203/2020	N	160	K	4	N160K	0.76	Destabilizing	-0.234	Decrease
EPI_ISL_436309	NSP1	hCoV-19/Spain/VC-FISABIO-214/2020	N	160	A	4	N160A	0.224	Stabilizing	0.044	Increase
EPI_ISL_568687	NSP1	hCoV-19/Indonesia/JK-EIJK-23/2020	N	160	S	1	N160S	-0.209	Destabilizing	-0.024	Decrease
EPI_ISL_514753	NSP1	hCoV-19/Iran/IRVSH-2/2020	W	161	L	2	W161L	-0.175	Destabilizing	0.288	Increase
EPI_ISL_512633	NSP1	hCoV-19/Ukraine/203100354/2020	W	161	C	2	W161C	-0.025	Destabilizing	0.214	Increase
EPI_ISL_492497	NSP1	hCoV-19/England/LOND-D80D4/2020	W	161	G	1	W161G	0.35	Stabilizing	-1.095	Decrease
EPI_ISL_531552	NSP1	hCoV-19/England/QEUH-9628B0/2020	N	162	D	7	N162D	-0.258	Destabilizing	0.115	Increase
EPI_ISL_415618	NSP1	hCoV-19/USA/WA-UW53/2020	N	162	L	2	N162L	-0.278	Destabilizing	0.032	Increase
EPI_ISL_495336	NSP1	hCoV-19/USA/FL-BPHL-0430/2020	N	162	C	1	N162C	-0.767	Destabilizing	0.1	Increase
EPI_ISL_425518	NSP1	hCoV-19/England/NOTT-10E265/2020	N	162	Y	1	N162Y	0.855	Stabilizing	-0.848	Decrease
EPI_ISL_492497	NSP1	hCoV-19/England/LOND-D80D4/2020	N	162	T	1	N162T	-0.713	Destabilizing	0.252	Increase
EPI_ISL_629678	NSP1	hCoV-19/England/MILK-AC88F3/2020	N	162	S	2	N162S	-0.327	Destabilizing	0.202	Increase
EPI_ISL_436309	NSP1	hCoV-19/Spain/VC-FISABIO-214/2020	N	162	H	5	N162H	-0.827	Destabilizing	0.055	Increase
EPI_ISL_707951	NSP1	hCoV-19/Germany/SL-SU-10427552/2020	T	163	I	15	T163I	1.18	Stabilizing	-0.261	Decrease
EPI_ISL_495336	NSP1	hCoV-19/USA/FL-BPHL-0430/2020	T	163	P	1	T163P	-0.545	Destabilizing	0.191	Increase
EPI_ISL_492497	NSP1	hCoV-19/England/LOND-D80D4/2020	T	163	L	1	T163L	0.216	Stabilizing	-0.047	Decrease
EPI_ISL_465463	NSP1	hCoV-19/England/20186004104/2020	T	163	K	1	T163K	0.026	Stabilizing	-0.074	Decrease
EPI_ISL_415618	NSP1	hCoV-19/USA/WA-UW53/2020	K	164	A	2	K164A	-0.091	Destabilizing	0.31	Increase
EPI_ISL_495336	NSP1	hCoV-19/USA/FL-BPHL-0430/2020	K	164	C	1	K164C	-0.544	Destabilizing	0.301	Increase
EPI_ISL_492497	NSP1	hCoV-19/England/LOND-D80D4/2020	K	164	N	1	K164N	-0.278	Destabilizing	0.31	Increase
EPI_ISL_465463	NSP1	hCoV-19/England/20186004104/2020	K	164	S	1	K164S	-0.588	Destabilizing	0.037	Increase
EPI_ISL_443107	NSP1	hCoV-19/England/CAMB-81B51/2020	K	164	I	1	K164I	0.192	Stabilizing	0.32	Increase
EPI_ISL_526945	NSP1	hCoV-19/Faroe Islands/HFS-40/2020	H	165	Y	10	H165Y	0.31	Stabilizing	0.256	Increase
EPI_ISL_415618	NSP1	hCoV-19/USA/WA-UW53/2020	H	165	R	2	H165R	0.335	Stabilizing	0.836	Increase
EPI_ISL_495336	NSP1	hCoV-19/USA/FL-BPHL-0430/2020	H	165	P	1	H165P	-0.528	Destabilizing	0.868	Increase
EPI_ISL_492497	NSP1	hCoV-19/England/LOND-D80D4/2020	H	165	I	1	H165I	0.595	Stabilizing	0.928	Increase
EPI_ISL_465463	NSP1	hCoV-19/England/20186004104/2020	H	165	M	1	H165M	-0.3	Destabilizing	0.714	Increase
EPI_ISL_486099	NSP1	hCoV-19/USA/WA-UW-4776/2020	H	165	L	2	H165L	-0.318	Destabilizing	0.528	Increase
EPI_ISL_415580	NSP1	hCoV-19/Canada/BC_17397/2020	S	166	G	158	S166G	1.416	Stabilizing	0.225	Increase
EPI_ISL_692565	NSP1	hCoV-19/Japan/PG-4337/2020	S	166	N	17	S166N	0.203	Stabilizing	-0.056	Decrease
EPI_ISL_528080	NSP1	hCoV-19/Switzerland/BS-UHB-42190958/2020	S	166	R	1	S166R	0.962	Stabilizing	-0.264	Decrease
EPI_ISL_415618	NSP1	hCoV-19/USA/WA-UW53/2020	S	166	V	1	S166V	1.587	Stabilizing	-0.104	Decrease
EPI_ISL_492497	NSP1	hCoV-19/England/LOND-D80D4/2020	S	166	A	1	S166A	0.34	Stabilizing	0.109	Increase
EPI_ISL_456070	NSP1	hCoV-19/USA/NY-NYUMC833/2020	S	166	F	1	S166F	0.673	Stabilizing	-0.073	Decrease
EPI_ISL_533374	NSP1	hCoV-19/England/QEUH-54D5D6/2020	S	166	C	1	S166C	0.57	Stabilizing	0.068	Increase
EPI_ISL_557732	NSP1	hCoV-19/England/ALDP-71DB80/2020	S	167	N	1	S167N	-0.498	Destabilizing	0.573	Increase
EPI_ISL_463092	NSP1	hCoV-19/India/OR-ILSCV27419/2020	S	167	I	1	S167I	-0.752	Destabilizing	0.369	Increase
EPI_ISL_415618	NSP1	hCoV-19/USA/WA-UW53/2020	S	167	R	1	S167R	-0.388	Destabilizing	0.532	Increase
EPI_ISL_495336	NSP1	hCoV-19/USA/FL-BPHL-0430/2020	S	167	C	1	S167C	0.611	Stabilizing	-0.714	Decrease
EPI_ISL_492497	NSP1	hCoV-19/England/LOND-D80D4/2020	S	167	V	1	S167V	-0.499	Destabilizing	0.892	Increase
EPI_ISL_456070	NSP1	hCoV-19/USA/NY-NYUMC833/2020	S	167	F	1	S167F	-0.601	Destabilizing	0.413	Increase
EPI_ISL_412900	NSP1	hCoV-19/Wuhan/HBCDC-HB-04/2019	S	167	T	1	S167T	-0.758	Destabilizing	0.761	Increase
EPI_ISL_478904	NSP1	hCoV-19/England/OXON-B070A/2020	S	167	G	2	S167G	-0.567	Destabilizing	0.784	Increase
EPI_ISL_549742	NSP1	hCoV-19/England/QEUH-9B90A3/2020	G	168	S	3	G168S	-1.278	Destabilizing	-0.172	Decrease
EPI_ISL_415618	NSP1	hCoV-19/USA/WA-UW53/2020	G	168	T	1	G168T	-1.209	Destabilizing	-0.185	Decrease
EPI_ISL_417094	NSP1	hCoV-19/USA/WA-S41/2020	G	168	V	2	G168V	-0.676	Destabilizing	-0.159	Decrease
EPI_ISL_540899	NSP1	hCoV-19/Wales/PHWC-16A15B/2020	G	168	D	2	G168D	-0.408	Destabilizing	-0.328	Decrease
EPI_ISL_437005	NSP1	hCoV-19/Denmark/ALAB-SSI-625/2020	G	168	I	1	G168I	-0.81	Destabilizing	-0.159	Decrease
EPI_ISL_492497	NSP1	hCoV-19/England/LOND-D80D4/2020	V	169	L	1	V169L	-0.373	Destabilizing	0.218	Increase
EPI_ISL_455016	NSP1	hCoV-19/India/GJ-GBRC119/2020	V	169	A	5	V169A	0.024	Stabilizing	0.149	Increase
EPI_ISL_415618	NSP1	hCoV-19/USA/WA-UW53/2020	T	170	I	29	T170I	0.192	Stabilizing	0.761	Increase
EPI_ISL_547181	NSP1	hCoV-19/USA/TX-HMH-6035/2020	T	170	N	4	T170N	-0.089	Destabilizing	0.096	Increase
EPI_ISL_492497	NSP1	hCoV-19/England/LOND-D80D4/2020	T	170	P	1	T170P	0.382	Stabilizing	-0.993	Decrease
EPI_ISL_509026	NSP1	hCoV-19/Poland/J_348r/2020	T	170	A	2	T170A	-0.67	Destabilizing	0.742	Increase
EPI_ISL_496270	NSP1	hCoV-19/USA/WA-S1844/2020	R	171	H	3	R171H	-0.595	Destabilizing	0.034	Increase
EPI_ISL_415618	NSP1	hCoV-19/USA/WA-UW53/2020	R	171	K	2	R171K	-0.839	Destabilizing	-0.416	Decrease
EPI_ISL_524219	NSP1	hCoV-19/USA/UT-08445/2020	R	171	L	1	R171L	0.004	Stabilizing	0.044	Increase
EPI_ISL_492497	NSP1	hCoV-19/England/LOND-D80D4/2020	R	171	V	2	R171V	0.104	Stabilizing	-0.001	Decrease
EPI_ISL_556305	NSP1	hCoV-19/England/CAMC-94B06A/2020	R	171	C	2	R171C	-0.56	Destabilizing	0.098	Increase
EPI_ISL_437005	NSP1	hCoV-19/Denmark/ALAB-SSI-625/2020	R	171	A	1	R171A	-0.073	Destabilizing	0.159	Increase
EPI_ISL_454440	NSP1	hCoV-19/Sweden/20-08124/2020	E	172	K	1	E172K	-0.916	Destabilizing	0.793	Increase
EPI_ISL_476515	NSP1	hCoV-19/Senegal/63766/2020	E	172	G	4	E172G	-0.26	Destabilizing	0.949	Increase
EPI_ISL_492497	NSP1	hCoV-19/England/LOND-D80D4/2020	E	172	N	2	E172N	0.121	Stabilizing	-0.085	Decrease
EPI_ISL_467382	NSP1	hCoV-19/USA/NY-NYUMC889/2020	E	172	S	1	E172S	0.068	Stabilizing	-0.061	Decrease
EPI_ISL_417413	NSP1	hCoV-19/Turkey/6224-Ankara1034/2020	E	172	Q	1	E172Q	0.513	Stabilizing	-0.164	Decrease
EPI_ISL_437005	NSP1	hCoV-19/Denmark/ALAB-SSI-625/2020	E	172	P	1	E172P	-0.388	Destabilizing	0.088	Increase
EPI_ISL_675041	NSP1	hCoV-19/England/MILK-B977FF/2020	L	173	H	1	L173H	-0.25	Destabilizing	-0.053	Decrease
EPI_ISL_547594	NSP1	hCoV-19/Australia/NSW929/2020	L	173	P	18	L173P	-0.754	Destabilizing	-0.126	Decrease
EPI_ISL_492497	NSP1	hCoV-19/England/LOND-D80D4/2020	L	173	S	2	L173S	-1.638	Destabilizing	0.279	Increase
EPI_ISL_467382	NSP1	hCoV-19/USA/NY-NYUMC889/2020	L	173	V	2	L173V	-0.743	Destabilizing	0.133	Increase
EPI_ISL_540182	NSP1	hCoV-19/England/QEUH-9A4560/2020	L	173	F	3	L173F	-0.084	Destabilizing	-0.342	Decrease
EPI_ISL_626360	NSP1	hCoV-19/USA/IL-NM-0052/2020	L	173	I	2	L173I	-0.149	Destabilizing	-0.097	Decrease
EPI_ISL_549388	NSP1	hCoV-19/England/CAMB-1B5D99/2020	M	174	K	10	M174K	0.039	Stabilizing	0.223	Increase
EPI_ISL_476310	NSP1	hCoV-19/Brazil/MA-L17-CD364/2020	M	174	W	10	M174W	0.876	Stabilizing	-0.313	Decrease
EPI_ISL_603902	NSP1	hCoV-19/USA/CA-QDX-1607/2020	M	174	I	9	M174I	0.865	Stabilizing	-0.34	Decrease
EPI_ISL_415618	NSP1	hCoV-19/USA/WA-UW53/2020	M	174	V	4	M174V	-0.518	Destabilizing	0.516	Increase
EPI_ISL_492497	NSP1	hCoV-19/England/LOND-D80D4/2020	M	174	C	2	M174C	-0.197	Destabilizing	0.434	Increase
EPI_ISL_476515	NSP1	hCoV-19/Senegal/63766/2020	M	174	T	1	M174T	0.025	Stabilizing	0.504	Increase
EPI_ISL_705294	NSP1	hCoV-19/England/PORT-2EA899/2020	R	175	C	7	R175C	0.354	Stabilizing	0.924	Increase
EPI_ISL_415618	NSP1	hCoV-19/USA/WA-UW53/2020	R	175	A	3	R175A	0.086	Stabilizing	1.377	Increase
EPI_ISL_492497	NSP1	hCoV-19/England/LOND-D80D4/2020	R	175	V	2	R175V	0.013	Stabilizing	0.83	Increase
EPI_ISL_458723	NSP1	hCoV-19/England/BRIS-128F22/2020	R	175	H	4	R175H	0.503	Stabilizing	1.118	Increase
EPI_ISL_441534	NSP1	hCoV-19/England/NOTT-1105D0/2020	R	175	G	1	R175G	0.369	Stabilizing	1.125	Increase
EPI_ISL_589307	NSP1	hCoV-19/England/ALDP-9ED5A7/2020	E	176	D	3	E176D	-1.072	Destabilizing	0.186	Increase
EPI_ISL_476310	NSP1	hCoV-19/Brazil/MA-L17-CD364/2020	E	176	L	10	E176L	0.14	Stabilizing	-0.004	Decrease
EPI_ISL_415618	NSP1	hCoV-19/USA/WA-UW53/2020	E	176	I	3	E176I	-0.367	Destabilizing	0.656	Increase
EPI_ISL_495336	NSP1	hCoV-19/USA/FL-BPHL-0430/2020	E	176	N	1	E176N	-0.851	Destabilizing	0.319	Increase
EPI_ISL_492497	NSP1	hCoV-19/England/LOND-D80D4/2020	E	176	S	2	E176S	-1.064	Destabilizing	0.325	Increase
EPI_ISL_707955	NSP1	hCoV-19/Germany/SL-SU-10428507/2020	E	176	V	1	E176V	0.321	Stabilizing	0.075	Increase
EPI_ISL_414934	NSP1	hCoV-19/Shandong/LY001-2/2020	E	176	G	6	E176G	-0.273	Destabilizing	1.066	Increase
EPI_ISL_665696	NSP1	hCoV-19/Wales/LIVE-DBB210/2020	E	176	A	1	E176A	0.11	Stabilizing	-0.121	Decrease
EPI_ISL_677848	NSP1	hCoV-19/USA/CA-IGI-0618/2020	L	177	F	10	L177F	1.693	Stabilizing	-1.413	Decrease
EPI_ISL_476310	NSP1	hCoV-19/Brazil/MA-L17-CD364/2020	L	177	R	11	L177R	1.192	Stabilizing	-0.82	Decrease
EPI_ISL_415618	NSP1	hCoV-19/USA/WA-UW53/2020	L	177	V	3	L177V	0.457	Stabilizing	-0.307	Decrease
EPI_ISL_495336	NSP1	hCoV-19/USA/FL-BPHL-0430/2020	L	177	T	1	L177T	-0.176	Destabilizing	-0.383	Decrease
EPI_ISL_546028	NSP1	hCoV-19/USA/TX-HMH-6482/2020	L	177	I	1	L177I	0.564	Stabilizing	-0.304	Decrease
EPI_ISL_621930	NSP1	hCoV-19/Denmark/DCGC-4698/2020	N	178	K	13	N178K	0.649	Stabilizing	-0.57	Decrease
EPI_ISL_495336	NSP1	hCoV-19/USA/FL-BPHL-0430/2020	N	178	S	15	N178S	0.549	Stabilizing	-0.627	Decrease
EPI_ISL_476310	NSP1	hCoV-19/Brazil/MA-L17-CD364/2020	N	178	G	11	N178G	1.162	Stabilizing	-0.593	Decrease
EPI_ISL_415618	NSP1	hCoV-19/USA/WA-UW53/2020	N	178	T	5	N178T	-0.045	Destabilizing	-0.398	Decrease
EPI_ISL_415618	NSP1	hCoV-19/USA/WA-UW53/2020	G	179	A	3	G179A	0.732	Stabilizing	-0.253	Decrease
EPI_ISL_522634	NSP1	hCoV-19/Australia/TAS186/2020	G	179	V	1	G179V	0.958	Stabilizing	-0.476	Decrease
EPI_ISL_492497	NSP1	hCoV-19/England/LOND-D80D4/2020	G	179	E	2	G179E	0.162	Stabilizing	-0.79	Decrease
EPI_ISL_417067	NSP1	hCoV-19/USA/WA-S14/2020	G	179	R	3	G179R	1.303	Stabilizing	-0.418	Decrease
EPI_ISL_415618	NSP1	hCoV-19/USA/WA-UW53/2020	G	180	P	3	G180P	-0.166	Destabilizing	0.138	Increase
EPI_ISL_480574	NSP1	hCoV-19/Australia/VIC859/2020	G	180	V	1	G180V	1.476	Stabilizing	-0.611	Decrease

## Sheet: Sheet2
PROTEIN pdb CODE: 7k7p
Mutation
M1L
M1R
M1W
E2D
E2K
E2V
E2G
E2N
E2R
E2A
S3I
S3G
S3E
S3R
S3N
S3A
L4P
L4F
L4I
V5C
V5A
V5F
V5I
V5S
P6S
P6L
P6T
P6H
G7D
G7W
G7A
G7V
G7C
G7S
F8L
F8V
F8S
F8C
N9C
N9S
N9Q
N9K
N9T
N9Y
E10R
E10K
E10G
E10D
K11N
K11E
K11R
T12L
T12I
T12N
T12H
H13N
H13T
H13R
H13Q
H13Y
H13L
V14S
V14R
V14I
V14F
V14A
Q15L
Q15P
Q15K
Q15A
Q15R
Q15N
L16F
L16T
L16R
L16C
L16P
L16S
L16I
L16V
S17I
S17N
S17A
S17C
S17Q
S17F
S17R
S17V
S17T
L18F
L18T
L18M
L18C
L18V
L18R
P19T
P19C
P19A
P19G
P19S
P19R
P19L
V20A
V20S
V20I
V20C
V20F
V20G
V20T
L21S
L21H
L21R
L21F
L21V
L21Y
L21Q
Q22C
Q22H
Q22K
Q22E
Q22M
Q22N
Q22R
Q22T
Q22P
V23T
V23I
V23L
V23A
V23F
V23G
V23D
R24C
R24H
R24S
R24E
R24V
R24A
D25Q
D25G
D25N
D25P
D25R
D25T
D25Y
V26T
V26C
V26D
V26W
V26G
V26A
V26M
L27I
L27F
L27P
L27Q
L27V
L27S
L27R
L27H
V28I
V28M
V28F
V28A
V28W
V28Y
V28L
V28E
R29H
R29K
R29C
R29A
R29G
R29V
R29S
G30A
G30D
G30C
G30P
G30S
G30V
F31A
F31L
F31V
G32S
G32T
G32F
G32E
G32R
D33N
D33G
D33C
D33A
D33E
D33Y
D33T
S34F
S34T
S34R
S34L
S34W
S34P
V35M
V35N
V35L
V35A
V35R
V35W
E36D
E36C
E36A
E36K
E36R
E36V
E36G
E37D
E37K
E37T
E37G
E37A
E37L
V38S
V38T
V38A
V38I
V38F
L39W
L39F
L39S
S40L
S40T
S40P
S40K
S40A
S40V
S40R
E41K
E41M
E41L
E41D
E41S
E41G
A42V
A42S
A42T
R43C
R43P
R43H
R43L
Q44R
Q44S
Q44K
Q44W
Q44L
H45Y
H45S
H45K
H45R
H45L
L46F
L46I
L46T
L46P
K47N
K47R
K47S
D48G
D48K
D48C
D48N
D48Y
D48E
G49C
G49D
G49S
G49A
G49T
G49L
G49P
G49V
T50F
T50S
T50I
T50N
T50K
T50V
T50W
T50L
T50P
C51S
C51P
G52S
G52C
G52D
G52W
G52L
G52V
G52Q
L53F
L53Y
L53I
L53C
L53V
L53S
V54A
V54I
V54E
V54S
V54L
V54Y
E55K
E55G
E55D
E55R
E55N
E55Q
E55A
V56I
V56A
V56F
V56C
V56Y
V56L
E57G
E57K
E57A
E57T
E57D
K58R
K58T
K58S
K58N
K58E
G59D
G59S
G59C
G59A
V60I
V60L
V60A
V60G
V60F
V60S
L61V
L61F
L61W
L61Y
L61S
P62L
P62S
P62H
P62V
Q63N
Q63L
Q63R
Q63A
Q63H
L64F
L64R
L64E
E65N
E65T
E65A
E65S
E65K
E65L
E65H
E65G
Q66S
Q66A
Q66T
Q66E
Q66H
Q66R
Q66L
P67R
P67L
P67E
Y68R
Y68M
Y68F
Y68C
Y68W
Y68Q
V69F
V69C
V69R
V69M
V69I
F70L
F70R
F70I
I71F
I71V
I71S
I71T
K72V
K72E
K72Y
K72R
R73H
R73S
R73C
R73Q
R73T
S74T
S74L
S74A
S74R
S74W
S74P
D75E
D75G
D75N
D75H
D75Y
A76V
A76D
A76T
A76S
A76Q
A76G
A76P
R77Q
R77L
R77N
T78I
T78M
T78V
T78A
A79V
A79T
A79L
A79R
A79E
P80S
P80R
P80L
P80E
P80H
P80K
H81Y
H81E
H81Q
H81R
H81L
H81G
H81P
H81D
G82S
G82R
G82L
G82C
G82D
G82V
G82H
G82I
G82E
H83Y
H83R
H83N
H83V
H83L
H83M
H83S
H83A
V84C
V84I
V84L
V84D
V84F
V84S
V84M
V84K
V84T
V84E
M85I
M85V
M85R
M85T
M85L
M85C
M85A
M85N
M85S
M85K
V86F
V86K
V86T
V86S
V86L
V86I
V86M
V86C
E87D
E87G
E87K
E87Q
E87S
E87L
L88P
L88T
L88V
V89I
-89V
-89R
-89H
-89L
-89S
V89L
-89I
-89W
A90V
A90T
A90L
A90S
A90K
E91D
E91G
E91S
E91A
L92F
L92I
L92P
L92H
E93K
E93A
E93M
E93G
E93D
G94C
G94S
G94D
G94W
I95V
I95M
I95T
I95F
I95A
Q96H
Q96K
Q96Y
Y97C
Y97N
G98V
G98S
G98C
G98Q
R99C
R99K
R99H
R99W
R99L
S100C
S100A
S100N
S100L
S100G
S100I
G101S
G101F
G101T
G101C
G101Q
G101D
E102K
E102Q
E102G
E102S
E102A
E102D
E102V
T103A
T103I
T103R
L104H
L104V
L104F
L104I
L104P
G105S
G105F
G105C
G105D
G105V
V106A
V106G
V106F
V106I
L107F
L107V
V108I
V108R
V108F
V108A
P109R
P109H
P109T
P109S
P109L
H110Y
H110Q
H110R
H110V
V111I
V111M
V111A
V111L
V111E
G112V
G112C
G112D
G112S
G112K
E113T
E113G
E113S
E113D
E113K
E113A
E113I
I114A
I114L
I114M
I114T
I114V
I114R
P115L
P115S
P115V
V116I
V116M
V116A
V116E
V116L
V116C
A117V
A117T
A117D
A117S
A117M
A117I
A117P
A117G
Y118C
Y118H
Y118W
Y118I
Y118V
Y118D
R119C
R119H
R119A
R119P
R119T
R119L
K120N
K120R
K120A
K120T
K120E
V121F
V121A
V121D
V121I
V121P
V121W
L122I
L122V
L122F
L122P
L122R
L123F
L123W
L123E
-123L
L123I
R124C
R124H
R124V
R124Y
R124L
K125R
K125N
K125L
K125E
K125T
N126S
N126D
N126T
N126R
G127F
G127V
G127D
G127S
N128S
N128D
K129N
K129R
G130E
G130R
G130V
A131T
A131V
A131S
G132D
G132V
G132A
G132S
G132C
G133V
G133C
G133D
G133S
H134Y
H134Q
H134R
H134N
S135N
S135R
S135C
S135I
S135G
S135H
Y136C
Y136D
Y136S
Y136H
G137V
G137D
G137S
G137C
G137A
G137R
G137Y
A138T
A138V
A138S
A138P
A138G
D139N
D139G
D139Y
D139S
D139A
D139E
L140V
L140P
L140D
K141R
K141E
K141A
K141N
K141P
S142L
S142P
S142A
F143L
F143N
F143C
F143I
F143T
F143S
D144A
D144T
D144E
D144H
D144Y
D144N
D144G
L145I
L145F
G146C
G146R
G146S
G146V
G146D
D147G
D147N
D147Y
D147E
D147V
E148K
E148D
E148G
L149P
L149I
L149F
L149R
L149H
G150C
G150S
G150V
G150D
G150A
T151A
T151F
T151I
T151N
T151G
D152G
D152A
D152Y
D152V
P153L
P153G
P153S
P153T
Y154F
Y154N
Y154I
Y154H
E155G
E155Q
E155D
E155A
E155V
D156Y
D156G
D156N
D156H
D156A
F157L
F157R
Q158H
Q158R
E159K
E159G
E159R
N160T
N160K
N160A
N160S
W161L
W161C
W161G
N162D
N162L
N162C
N162Y
N162T
N162S
N162H
T163I
T163P
T163L
T163K
K164A
K164C
K164N
K164S
K164I
H165Y
H165R
H165P
H165I
H165M
H165L
S166G
S166N
S166R
S166V
S166A
S166F
S166C
S167N
S167I
S167R
S167C
S167V
S167F
S167T
S167G
G168S
G168T
G168V
G168D
G168I
V169L
V169A
T170I
T170N
T170P
T170A
R171H
R171K
R171L
R171V
R171C
R171A
E172K
E172G
E172N
E172S
E172Q
E172P
L173H
L173P
L173S
L173V
L173F
L173I
M174K
M174W
M174I
M174V
M174C
M174T
R175C
R175A
R175V
R175H
R175G
E176D
E176L
E176I
E176N
E176S
E176V
E176G
E176A
L177F
L177R
L177V
L177T
L177I
N178K
N178S
N178G
N178T
G179A
G179V
G179E
G179R
G180P
G180V
